# Supplementary material for: The impact of athlete burnout on academic burnout among college athletes: a multiple mediation model based on emotion regulation and sleep
Source: Front Psychol. 2025 Sep 16;16:1669344. doi: 10.3389/fpsyg.2025.1669344 (PMC12479255; doi:10.3389/fpsyg.2025.1669344)
Supplement: Supplementary file 1 [file Table_1.xlsx]

## Sheet: Data
no	school	specialspo	age	racegrade	achievemen	gender	grade	traintime	sportgrade	living	family	smoking	sickhistor	specialtra	mzxlts	mzxlzsc	Q1	Q2	Q3	Q4	Q5a_score	Q5b_score	Q5c_score	Q5d_score	Q5e_score	Q5f_score	Q5g_score	Q5h_score	Q5i_score	Q5j_score	Q6_score	Q7_score	Q8_score	Q9_score	lbus1	lbus2	lbus3	lbus4	lbus5	lbus6	lbus7	lbus8	lbus9	lbus10	lbus11	lbus12	lbus13	lbus14	lbus15
1	Zhejiang University	wushu routine	20	4	nothing	2	3	4	3	2	1	2	1	1	2	3	00:00	30	07:20	7	2	3	0	2	2	3	0	0	0	0	2	2	3	2	3	2	2	1	3	4	2	3	2	3	2	3	4	4	2
2	Zhejiang University	wushu routine	18	4	nothing	2	1	2	3	4	1	2	2	1	2	3	00:00	5	07:00	6.5	0	0	0	0	0	0	0	0	0	0	1	0	1	0	4	3	3	1	2	5	2	2	1	1	4	2	4	1	2
3	Zhejiang University	wushu routine	18	1	The First Prize	2	1	3	2	4	1	2	2	1	2	3	00:00	30	07:00	7	0	0	0	0	0	1	0	0	0	0	1	0	2	2	3	2	3	2	3	1	4	3	2	4	3	2	3	4	3
4	Zhejiang University	wushu routine	22	4	nothing	1	3	4	4	4	1	2	2	1	2	2	00:00	10	08:00	7.5	1	0	0	0	0	0	0	0	1	0	0	3	1	0	5	1	4	4	4	5	3	3	1	1	5	1	4	4	4
5	Zhejiang University	wushu routine	18	1	The First Prize	2	1	4	2	4	1	2	2	1	2	3	23:00	15	07:00	7	1	0	0	0	0	1	1	1	0	0	1	0	1	1	4	1	4	4	3	5	4	4	2	4	4	2	4	4	4
6	Zhejiang University	wushu routine	20	4	nothing	2	3	4	2	4	3	2	2	1	2	3	23:30	30	07:30	6	1	1	1	1	0	2	0	0	0	1	2	0	2	1	4	1	3	2	2	4	3	3	1	1	4	1	4	2	3
7	Zhejiang University	wushu routine	20	2	The Third Prize	2	3	3	3	1	1	2	1	1	2	1	23:45	15	08:00	6	2	3	3	0	2	3	0	1	1	0	2	0	1	1	4	4	3	3	2	4	2	4	2	2	4	3	4	4	4
8	Zhejiang University	wushu routine	20	2	The fifth Prize	2	3	4	3	4	1	2	2	1	2	1	00:00	30	07:10	7	1	0	0	0	0	1	0	0	1	0	1	0	2	1	5	2	4	1	1	4	3	4	2	1	5	1	3	1	1
9	Zhejiang University	wushu routine	20	2	The First Prize	2	3	4	2	4	3	2	1	1	2	2	21:00	90	10:00	10	0	0	0	2	0	2	0	0	0	0	0	0	0	0	3	2	5	4	4	4	5	4	2	4	4	4	5	4	4
10	Zhejiang University	wushu routine	18	4	nothing	2	1	4	3	4	1	2	2	1	2	2	23:30	20	08:00	7	0	0	0	0	0	0	0	0	0	0	1	0	0	0	4	1	4	1	1	4	4	1	1	1	4	1	4	2	3
11	Beijing Sport University	wushu routine	24	2	The fifth Prize	1	4	4	2	1	1	2	1	1	3	4	00:00	40	08:30	7	3	0	0	0	1	3	2	1	3	3	2	0	3	3	4	2	4	2	3	5	5	5	3	3	4	3	5	3	3
12	Beijing Sport University	wushu routine	21	4	nothing	1	3	4	3	1	1	2	1	1	2	2	23:30	5	09:00	8	0	0	0	0	3	2	0	0	0	0	0	0	3	0	4	4	5	5	5	3	5	4	5	5	5	4	5	4	4
13	Beijing Sport University	wushu routine	20	2	The Second Prize	1	3	4	2	3	1	2	1	1	2	2	23:30	10	06:20	6	0	0	0	0	1	0	0	2	0	0	1	0	2	2	4	2	3	2	3	4	3	2	2	1	3	2	4	2	2
14	Beijing Sport University	wushu routine	21	4	nothing	1	3	4	2	3	1	2	2	1	3	4	22:30	15	08:30	7.5	1	0	1	0	2	0	0	1	0	0	1	0	2	0	4	2	3	1	1	2	4	4	2	1	5	2	3	2	3
15	Beijing Sport University	wushu routine	21	2	The eighth Prize	1	3	4	2	1	1	2	1	1	3	4	00:00	60	08:30	8	3	3	2	2	2	0	0	1	3	3	2	0	2	1	4	2	4	3	2	3	4	4	1	2	3	2	4	3	4
16	Beijing Sport University	wushu routine	22	2	The Third Prize	1	2	4	2	2	1	2	2	1	3	4	00:00	2	07:30	7	1	2	2	1	3	2	1	0	2	0	2	0	0	0	3	2	3	2	2	4	5	3	1	3	4	1	4	2	2
17	Beijing Sport University	wushu routine	29	2	The eighth Prize	1	4	4	2	2	1	2	2	1	3	4	21:30	120	07:30	8	2	3	2	1	0	1	1	1	2	1	2	0	2	2	4	3	3	1	4	4	4	3	2	2	3	2	4	4	3
18	Beijing Sport University	wushu routine	22	2	The seventh Prize	1	1	4	3	1	1	2	2	1	3	4	23:00	40	07:20	8	2	2	2	0	0	0	0	0	0	0	1	0	2	2	4	1	3	2	2	5	4	4	1	2	4	1	5	4	3
19	Beijing Sport University	wushu routine	21	2	The First Prize	1	4	4	3	4	1	2	1	2	3	4	00:30	50	08:10	6	1	1	1	0	3	1	1	1	0	0	1	0	3	3	1	3	2	4	4	4	4	3	5	4	4	4	2	4	2
20	Beijing Sport University	wushu routine	20	2	The Sixteenth Prize	2	3	4	3	4	1	2	2	1	2	3	23:30	10	06:40	7	0	0	0	0	0	3	0	1	0	0	1	0	2	1	4	2	3	1	2	4	4	3	2	2	3	2	4	4	4
21	Beijing Sport University	wushu routine	25	2	The eighth Prize	2	4	4	2	1	1	2	2	1	3	4	21:00	120	06:30	8	2	2	0	3	3	1	1	3	3	2	2	0	3	2	3	2	3	5	3	1	5	3	2	2	3	4	2	4	3
22	Yangzhou University	wushu routine	20	3	nothing	1	1	4	4	1	1	1	1	1	3	2	00:00	30	06:30	6	3	0	0	0	0	1	2	0	0	2	2	3	3	2	3	1	4	4	4	3	4	3	4	3	3	1	5	4	1
23	Yangzhou University	wushu routine	22	2	nothing	2	1	4	4	4	3	2	1	1	3	4	23:45	25	05:45	6	1	3	1	2	0	3	0	2	3	2	1	0	0	1	4	1	4	4	2	4	2	3	2	3	3	2	4	4	3
24	Yangzhou University	wushu routine	18	3	The First Prize	2	1	4	4	4	1	2	1	1	3	3	23:00	10	07:10	8	1	0	1	0	2	0	0	0	3	0	1	0	2	2	3	1	2	4	4	4	5	3	2	2	2	3	4	4	2
25	Yangzhou University	Basketball	18	2	The First Prize	1	1	2	3	1	1	2	1	1	3	4	23:30	5	07:00	7	1	2	1	0	0	0	0	1	0	0	1	0	0	0	4	1	4	3	3	3	3	3	2	3	4	3	5	4	4
26	Yangzhou University	Athletics	19	4	The First Prize	2	2	3	4	4	1	2	1	1	3	4	22:00	30	08:00	8	2	3	2	2	3	3	0	2	3	0	2	0	2	3	2	3	2	5	5	2	5	3	3	5	2	3	3	4	2
27	Yangzhou University	Basketball	19	2	The fourth Prize	2	2	4	3	3	1	2	1	1	3	4	22:40	10	07:15	6	2	2	1	0	2	1	1	1	1	0	1	0	1	1	3	2	3	3	4	3	4	3	3	3	2	4	3	4	3
28	Yangzhou University	Basketball	20	3	The fourth Prize	1	2	4	3	3	1	2	2	1	3	3	23:00	15	05:50	6	2	2	2	0	2	2	1	2	3	1	1	0	2	1	4	1	3	2	3	4	3	4	3	2	4	2	5	2	3
29	Yangzhou University	Basketball	21	3	The fourth Prize	1	2	3	3	4	1	2	1	1	3	3	00:30	30	06:00	5	2	2	0	0	0	0	2	0	0	2	2	0	3	2	4	1	3	2	2	3	3	3	1	2	3	2	4	3	3
30	Yangzhou University	Athletics	20	3	The Second Prize	1	2	3	3	4	1	2	1	1	3	3	00:00	30	07:30	7.5	1	0	2	0	2	1	0	2	1	0	2	1	1	1	4	2	3	4	4	3	4	3	3	4	4	4	5	4	5
31	Yangzhou University	Basketball	19	3	The fourth Prize	2	2	4	3	3	3	2	1	1	3	3	22:30	40	07:15	6	3	1	2	3	1	2	2	2	2	1	2	0	3	2	3	2	4	2	2	3	4	3	2	4	3	2	3	3	2
32	Yangzhou University	javelin	19	4	nothing	2	2	4	4	1	1	2	2	1	3	1	22:30	10	07:30	9	2	0	0	1	1	1	0	0	2	2	1	0	2	0	2	1	3	4	4	1	5	2	3	2	1	5	5	3	2
33	Yangzhou University	Basketball	19	3	The Second Prize	1	1	4	3	4	1	2	1	1	3	4	23:30	30	06:30	7	2	2	2	2	1	1	0	0	0	0	1	1	1	1	3	2	3	4	4	4	2	3	3	4	3	2	4	3	2
34	Yangzhou University	Athletics	19	3	The fourth Prize	1	1	2	3	4	3	2	1	1	2	3	00:00	5	07:20	6	0	1	0	0	0	1	0	0	2	2	1	0	0	0	4	2	4	3	4	3	2	4	3	3	3	3	4	3	2
35	Yangzhou University	Basketball	18	2	The sixth Prize	2	1	4	3	4	1	2	1	1	3	4	00:30	20	08:25	7	1	2	0	0	2	0	0	0	2	0	1	0	3	2	4	2	5	4	4	4	4	3	3	2	4	2	5	4	3
36	Yunnan Normal University	Basketball	19	2	The Tenth Prize	1	2	2	4	2	1	2	2	1	2	1	23:00	10	09:00	8	0	0	2	0	0	0	0	2	0	0	0	0	1	1	5	3	3	3	4	5	3	3	3	2	3	4	3	4	3
37	Yunnan Normal University	Basketball	22	2	The Tenth Prize	1	3	3	4	1	1	2	2	1	2	1	23:00	10	08:00	9	2	2	3	0	0	0	0	2	2	2	1	0	1	1	5	1	4	3	2	5	5	5	2	2	4	2	5	2	4
38	Yunnan Normal University	Basketball	22	2	The Tenth Prize	1	2	2	4	1	1	2	2	1	2	2	22:30	30	07:30	9	2	1	1	0	1	0	0	0	0	0	0	0	0	0	4	4	3	3	4	3	5	3	4	4	4	3	4	4	3
39	Yunnan Normal University	Basketball	23	2	The Tenth Prize	1	2	2	3	1	1	2	2	1	3	3	22:30	30	07:30	9	2	1	1	2	1	1	1	1	1	1	1	0	0	0	4	4	3	4	3	5	3	4	2	4	2	4	3	4	3
40	Yunnan Normal University	Basketball	20	2	The Tenth Prize	1	4	2	4	2	1	2	2	1	2	3	21:30	30	07:30	8	0	0	1	0	1	0	1	1	0	1	1	0	1	1	5	5	4	5	4	5	5	5	4	5	3	5	4	4	4
41	Yunnan Normal University	Basketball	23	2	The Tenth Prize	1	3	3	4	2	1	2	2	1	3	3	22:30	15	06:30	8	0	0	0	0	1	0	0	0	1	0	1	0	1	0	4	4	5	4	4	4	3	4	3	4	3	3	3	5	4
42	Yunnan Normal University	Basketball	20	2	The Tenth Prize	1	2	3	4	2	1	2	2	1	2	1	23:00	30	07:30	8	0	0	1	0	1	0	0	0	0	1	0	0	1	0	4	4	3	3	4	4	4	3	4	4	3	4	4	4	4
43	Yunnan Normal University	Boxing	23	4	nothing	1	4	4	4	3	3	2	2	1	1	1	00:30	30	08:30	6.5	3	2	1	1	1	1	1	1	1	1	2	1	1	2	4	3	5	5	5	5	4	2	2	4	3	5	5	4	4
44	Yunnan Normal University	Athletics	22	4	nothing	1	4	2	4	2	1	2	1	1	3	3	23:30	30	08:00	7	1	1	0	0	0	0	0	1	1	1	1	0	0	1	4	4	4	3	4	3	4	5	4	3	5	4	4	5	4
45	Yunnan Normal University	Athletics	21	4	nothing	1	4	4	4	2	2	2	2	1	2	2	22:30	60	07:25	7	2	2	2	0	1	0	0	1	0	2	1	0	1	1	3	2	3	2	4	3	2	4	2	3	4	4	5	2	3
46	Yunnan Normal University	Football	21	4	nothing	1	4	4	4	2	1	2	2	1	2	2	23:00	60	09:30	7	2	1	1	0	2	1	1	1	0	0	1	0	2	1	4	3	2	3	3	3	4	2	3	4	3	4	4	4	2
47	Yunnan Normal University	Boxing	22	4	nothing	1	2	4	1	1	2	2	2	1	1	1	00:00	60	10:00	9	3	3	2	2	3	2	3	2	3	3	2	2	1	1	4	3	2	4	2	3	2	3	2	2	3	4	4	4	3
48	Yunnan Normal University	Football	22	4	nothing	1	4	4	4	1	1	1	2	1	2	2	00:30	20	09:30	7	0	0	0	0	0	0	0	0	0	0	1	0	0	1	4	2	5	2	2	4	2	4	1	3	4	2	5	3	4
49	Yunnan Normal University	Football	21	3	The Second Prize	1	4	4	4	4	1	1	1	1	2	2	00:45	15	08:30	7	2	2	0	2	2	3	1	1	2	2	1	0	2	1	4	1	4	3	2	3	5	4	2	2	4	1	5	4	5
50	Yunnan Normal University	Football	22	3	The First Prize	1	4	4	4	3	1	1	1	1	1	2	23:00	30	09:00	8	2	2	0	0	0	0	0	0	0	0	1	0	0	0	5	4	4	3	3	3	3	3	4	4	4	3	3	4	3
51	Yunnan Normal University	Football	22	3	The Second Prize	2	4	2	4	4	1	2	2	1	3	3	00:00	30	09:00	7	0	0	0	0	0	0	0	0	0	0	1	0	0	0	4	2	2	2	2	4	2	2	2	2	5	2	4	3	5
52	Yunnan Normal University	swimming	23	3	The First Prize	1	4	3	4	4	1	1	1	1	1	1	02:00	20	10:00	6	3	0	3	0	1	0	1	1	0	3	2	2	2	1	1	3	2	2	3	4	3	1	4	5	2	4	2	5	3
53	Yunnan Normal University	Athletics	21	4	nothing	2	4	2	4	1	1	2	2	2	1	1	01:10	30	09:30	8	1	0	0	0	0	2	1	3	0	1	1	0	2	2	3	3	2	5	5	3	5	2	4	5	3	5	2	4	3
54	Yunnan Normal University	Athletics	22	3	The First Prize	2	4	3	4	4	3	2	1	1	2	2	00:00	30	08:30	7.5	2	0	1	0	2	1	0	1	0	2	1	0	3	3	3	2	4	3	4	3	3	2	3	2	4	1	3	3	3
55	Yunnan Normal University	Football	21	3	The Second Prize	1	4	4	3	4	1	2	1	1	3	2	20:00	10	06:30	7	0	0	2	0	2	0	0	0	0	0	0	0	0	1	5	1	4	1	1	4	4	5	1	1	5	1	5	1	4
56	Yunnan Normal University	swimming	21	2	The First Prize	2	4	4	3	4	1	2	2	1	1	1	23:00	15	08:00	8	0	0	0	0	0	1	1	3	0	0	1	0	3	1	2	1	2	4	4	3	4	4	4	4	3	2	4	5	4
57	Yunnan Normal University	Basketball	22	4	nothing	2	4	4	4	2	1	2	2	1	1	1	23:00	60	10:00	8	3	2	0	0	0	1	1	2	0	3	2	2	2	1	4	4	3	4	3	4	3	4	4	4	4	1	4	4	5
58	Yunnan Normal University	Basketball	21	4	nothing	2	4	4	4	3	1	2	2	1	1	1	23:00	5	08:40	8	2	3	1	1	1	3	1	1	0	0	2	0	2	2	4	1	2	5	4	3	2	2	1	2	4	4	3	5	4
59	Yunnan Normal University	Football	22	3	The First Prize	2	4	4	1	1	1	2	2	1	3	4	22:00	20	08:20	8	2	2	2	0	0	3	1	2	2	1	1	0	2	0	5	1	4	2	2	3	2	4	2	2	3	2	5	2	3
60	Yunnan Normal University	Football	21	3	The First Prize	2	4	4	4	2	3	2	1	1	2	2	23:30	30	08:30	8	2	0	1	0	0	0	0	2	0	0	0	0	2	0	2	2	2	2	2	3	2	2	3	3	3	4	4	5	3
61	Yunnan Normal University	Boxing	22	3	The First Prize	2	4	4	4	3	1	2	2	1	1	2	00:00	30	08:30	8	0	0	2	0	0	0	0	0	0	0	0	0	0	1	5	3	5	3	3	5	3	5	2	5	5	3	5	3	5
62	Yunnan Normal University	Athletics	23	4	nothing	2	4	4	4	2	1	2	2	1	1	1	00:00	60	09:30	7	3	3	1	2	1	2	1	2	1	3	2	0	1	1	5	5	4	3	2	4	4	4	3	3	3	3	5	3	1
63	Yunnan Normal University	Boxing	23	4	nothing	2	4	4	4	3	3	2	2	2	1	1	00:30	30	08:30	6.5	3	2	1	1	1	1	1	1	1	1	2	3	1	2	4	3	5	5	5	5	3	2	2	4	3	3	4	4	4
64	Yunnan Normal University	Boxing	22	4	nothing	2	4	4	3	4	1	2	1	1	1	1	00:30	30	08:00	9	1	1	1	1	1	1	1	1	1	1	1	0	1	1	5	5	5	4	5	4	4	4	5	4	4	4	4	5	3
65	Yangzhou University	Athletics	21	3	The Third Prize	2	3	4	4	4	1	2	1	1	2	3	22:30	30	07:00	7	1	1	1	0	1	1	1	0	1	1	1	0	2	1	5	1	4	1	1	4	3	4	1	1	5	1	5	1	4
66	Yangzhou University	table tennis	21	2	The fifth Prize	1	3	4	3	3	1	2	2	1	3	3	00:00	30	07:15	7	0	0	0	0	0	0	1	1	0	0	1	0	0	1	2	2	3	3	4	2	3	3	4	3	2	2	4	5	4
67	Yangzhou University	Athletics	21	3	The sixth Prize	1	3	4	4	2	1	2	1	1	3	3	01:00	5	07:30	6.5	0	1	1	0	2	1	0	0	2	0	1	0	2	1	3	1	1	2	2	2	4	2	2	2	4	3	4	4	2
68	Yangzhou University	table tennis	21	2	The First Prize	1	3	4	3	4	1	1	1	1	2	2	23:30	20	07:10	7	1	1	0	0	1	0	0	0	1	0	1	0	1	1	2	2	2	3	2	3	2	2	2	2	2	2	2	2	2
69	Yangzhou University	Athletics	20	3	The Third Prize	1	3	4	4	4	1	2	2	1	3	3	23:30	30	07:00	7.5	1	1	0	0	1	0	0	1	0	0	1	0	0	1	2	2	2	3	2	2	3	2	1	3	2	1	2	2	3
70	Yangzhou University	Athletics	21	3	The Second Prize	2	3	4	3	4	1	2	1	1	3	3	23:00	60	07:30	8	2	1	1	1	3	2	2	1	1	2	1	0	3	1	3	1	4	2	4	3	3	4	4	4	4	3	5	2	4
71	Yangzhou University	table tennis	21	2	The fifth Prize	2	3	4	3	3	1	2	1	1	2	2	23:50	30	06:50	6	2	3	3	1	3	1	1	0	1	2	2	0	3	3	3	3	3	4	4	3	4	4	3	4	2	3	4	4	3
72	Yangzhou University	Athletics	21	3	The seventh Prize	2	3	3	4	2	1	2	2	1	3	3	23:00	2	07:00	8	1	0	1	1	0	0	0	0	0	1	1	0	0	0	4	2	4	1	2	4	1	2	2	4	4	1	4	4	4
73	Yangzhou University	table tennis	22	2	nothing	2	3	4	3	4	1	2	1	1	3	3	23:30	60	07:10	7	3	3	1	1	0	0	0	3	0	0	2	0	2	2	4	1	3	2	1	4	4	3	2	1	2	1	4	3	3
74	Yangzhou University	Basketball	20	3	The fourth Prize	2	3	4	4	4	1	2	2	1	3	4	22:30	5	07:25	6.5	0	2	1	0	0	0	0	0	1	0	1	0	1	1	5	1	4	1	1	4	3	4	5	3	4	1	5	2	5
75	Yangzhou University	Athletics	21	2	The Third Prize	2	3	4	3	4	1	2	2	1	2	3	21:00	10	07:00	8	0	0	1	0	0	0	0	0	0	0	1	0	1	0	5	1	5	1	1	5	3	5	2	4	5	2	5	2	4
76	Yangzhou University	Basketball	22	2	The fourth Prize	2	3	4	4	4	1	2	2	1	3	3	00:30	40	06:50	6	0	2	1	2	2	2	2	1	3	1	1	0	3	2	3	2	2	3	4	4	2	2	2	4	3	3	4	4	2
77	Yangzhou University	Basketball	21	2	The fourth Prize	2	3	4	3	3	1	2	2	1	3	3	00:30	40	06:50	6	0	2	2	1	1	2	2	1	1	2	2	0	3	3	3	3	3	4	4	2	4	3	4	4	2	3	3	2	3
78	Yangzhou University	Basketball	21	2	The fourth Prize	2	3	4	4	4	1	2	1	1	3	3	23:30	30	07:10	7	2	2	1	0	1	2	2	0	2	2	1	0	1	0	4	2	4	2	4	2	2	4	2	1	2	2	5	4	4
79	Yangzhou University	Basketball	21	3	The fourth Prize	1	3	3	3	4	1	2	2	1	3	3	00:30	10	07:30	7	1	1	0	0	0	1	2	0	0	0	0	0	0	0	5	1	4	2	1	5	2	5	1	2	5	1	5	2	3
80	Yangzhou University	table tennis	21	2	The fifth Prize	1	3	4	3	4	1	2	2	1	2	2	23:30	10	07:10	7	0	1	1	0	0	0	0	0	0	0	0	1	0	0	4	1	4	1	1	5	2	4	1	2	4	1	4	3	2
81	Yangzhou University	table tennis	21	2	The Third Prize	1	3	4	3	4	3	2	1	1	3	3	01:00	30	08:00	7	1	0	1	0	0	2	2	2	1	0	1	0	2	1	4	2	3	2	2	4	4	4	3	4	4	1	4	5	3
82	Yangzhou University	Basketball	20	4	nothing	1	3	4	3	4	1	2	1	1	3	3	00:00	15	07:30	7.5	1	0	0	0	0	0	0	0	0	0	0	0	2	1	5	1	3	5	2	3	3	3	4	3	4	3	5	5	3
83	Yangzhou University	wushu routine	21	2	The sixth Prize	1	3	4	4	1	3	1	2	1	2	1	02:00	3	08:00	6	0	0	0	0	2	2	2	0	0	2	0	0	2	0	1	3	2	1	5	5	1	1	5	5	3	5	5	4	4
84	Yangzhou University	wushu routine	21	2	The First Prize	1	3	4	4	2	1	1	2	1	2	2	23:30	15	07:40	8	2	2	1	0	0	0	1	1	0	1	1	0	2	1	2	3	2	3	2	3	3	2	4	4	3	2	3	4	3
85	Yangzhou University	Athletics（800）	20	4	nothing	1	3	4	3	4	1	2	2	1	3	3	23:00	20	07:40	8	0	0	0	0	0	0	0	0	0	0	1	0	0	0	4	1	5	2	1	5	2	5	1	1	5	2	5	2	5
86	Nanjing Sport Institute	Football	19	3	The Ninth Prize	1	2	4	4	4	1	2	1	1	2	2	22:00	15	07:55	8	0	0	0	0	0	0	0	0	0	0	0	0	1	1	4	1	4	3	3	4	4	4	3	3	3	3	4	3	3
87	Nanjing Sport Institute	Football	20	4	nothing	1	2	4	4	4	1	2	2	1	2	2	00:00	10	08:00	8	0	0	0	0	0	0	0	0	0	0	1	0	0	0	4	2	4	2	2	2	4	4	2	2	4	2	5	3	3
88	Nanjing Sport Institute	Football	20	4	nothing	1	2	3	4	4	1	2	1	1	2	1	00:00	15	07:45	7	1	1	0	0	0	0	0	0	0	0	1	0	2	1	4	1	3	1	1	1	1	3	1	1	3	1	5	1	3
89	Nanjing Sport Institute	badminton	20	2	nothing	1	2	4	3	4	1	2	2	1	2	2	22:00	30	05:50	7	2	1	1	0	0	1	1	0	0	1	1	0	2	1	4	1	4	2	3	4	4	4	2	2	3	4	5	4	3
90	Nanjing Sport Institute	swimming	20	2	The First Prize	2	2	4	3	4	1	2	2	1	2	2	00:30	10	08:00	7.5	2	1	1	0	0	2	2	2	1	2	1	0	2	2	3	3	3	2	2	4	4	4	3	2	4	3	3	4	4
91	Nanjing Sport Institute	Golf	20	2	The Third Prize	1	2	3	4	4	1	1	2	1	2	3	00:00	15	08:00	7	2	2	2	1	2	1	1	1	1	0	1	0	2	1	3	2	3	4	3	3	4	3	2	3	3	3	2	4	3
92	Nanjing Sport Institute	judo	20	2	The Third Prize	1	2	4	3	3	1	2	1	1	2	2	23:30	20	09:20	8	1	1	1	1	1	2	1	2	1	2	1	0	2	1	4	2	3	4	4	3	5	4	3	2	3	2	4	4	4
93	Nanjing Sport Institute	fencing	19	2	The First Prize	2	2	4	4	4	1	2	2	1	2	2	22:30	10	06:30	8	0	0	0	0	3	0	0	0	0	0	0	0	0	0	5	1	5	1	1	5	1	5	1	1	5	1	5	5	1
94	Nanjing Sport Institute	judo	19	2	The First Prize	2	2	4	4	4	1	2	1	1	3	4	00:00	60	07:30	7	2	3	0	0	0	3	0	0	3	2	2	0	0	0	4	1	5	2	2	4	4	4	1	4	4	1	5	4	2
95	Nanjing Tech University	Athletics	18	3	The fourth Prize	2	1	4	3	4	1	2	2	1	3	4	23:30	10	07:30	8	2	2	2	0	1	3	2	2	2	1	1	0	2	1	3	4	2	3	2	3	2	3	3	3	3	3	4	4	2
96	Nanjing Tech University	baseball	18	3	The First Prize	1	1	2	4	4	1	2	1	1	2	2	23:30	10	07:00	7	0	0	0	0	0	0	0	0	0	0	0	0	1	1	4	1	4	2	2	4	2	4	2	2	3	2	4	3	3
97	Nanjing Tech University	Athletics	19	3	The Second Prize	1	1	3	3	1	1	2	2	1	3	3	23:30	30	07:00	7	3	0	2	0	0	2	1	0	0	0	1	0	0	0	5	1	5	2	2	5	2	5	1	3	5	2	5	3	5
98	Nanjing Tech University	baseball	18	2	The sixth Prize	1	1	4	3	4	1	1	1	1	3	4	00:00	90	07:30	6	1	0	0	3	2	3	2	0	0	0	2	0	3	1	3	4	4	5	3	4	5	2	3	4	4	3	3	3	4
99	Nanjing Tech University	softball	18	4	nothing	2	1	3	3	4	1	2	2	1	3	2	23:30	10	07:30	7	0	1	0	0	1	0	0	0	0	1	1	0	1	0	4	2	4	2	2	4	3	2	2	3	3	2	5	3	3
100	Nanjing Tech University	softball	19	3	The First Prize	2	1	2	3	4	1	2	2	1	3	2	23:30	10	07:30	8	0	0	1	0	1	0	0	2	2	0	1	0	0	1	5	1	5	1	1	5	1	5	1	1	5	1	5	1	4
101	Jilin Institute of Physical Education	Boxing	20	3	The fifth Prize	1	2	4	4	1	1	2	1	1	3	2	00:00	1	08:30	8.5	0	0	0	0	0	0	0	0	0	0	2	0	3	3	3	1	5	1	3	3	4	3	2	3	4	2	5	4	2
102	Jilin Institute of Physical Education	Boxing	20	3	The fourth Prize	1	2	2	4	3	3	2	1	1	3	2	23:00	30	07:30	7.5	1	0	1	1	0	2	2	1	0	0	1	0	0	0	4	4	4	3	4	4	4	2	4	2	4	4	3	5	4
103	Nanjing Tech University	Baseball	18	3	The fourth Prize	2	1	2	3	4	1	2	2	1	2	1	00:30	60	07:30	7	0	0	0	0	1	0	0	0	0	0	0	0	3	1	4	2	2	5	4	3	3	2	3	4	3	2	2	4	3
104	Nanjing Tech University	Baseball	18	3	The Third Prize	2	1	4	3	4	1	2	2	1	3	4	23:30	20	07:30	8	0	3	0	1	0	1	2	1	0	0	1	0	1	2	3	1	4	4	4	2	4	2	3	4	3	1	4	4	3
105	Nanjing Tech University	Baseball	19	2	The Tenth Prize	2	1	2	3	4	1	2	2	1	3	4	23:00	30	07:00	8	1	1	0	0	1	1	1	1	1	0	1	0	1	0	5	1	3	1	5	3	2	1	2	4	5	5	1	1	1
106	Nanjing Tech University	baseball	18	2	The sixth Prize	1	1	4	4	4	1	2	2	1	2	3	01:30	10	07:30	6	0	0	1	0	1	1	1	0	0	1	1	0	3	2	3	3	3	4	4	4	5	4	4	3	3	4	4	4	3
107	Nanjing Tech University	softball	18	3	The Third Prize	2	1	4	3	4	1	2	2	1	2	2	00:00	30	07:10	7	2	0	1	0	0	0	0	0	0	0	1	0	3	1	1	3	4	5	2	5	5	5	5	5	3	5	5	5	5
108	Nanjing Tech University	softball	20	2	The sixth Prize	2	1	4	3	4	1	2	2	1	3	4	00:00	60	07:00	6	2	2	0	1	0	1	2	0	1	0	1	0	3	2	5	1	3	5	2	3	5	4	3	3	3	4	5	5	3
109	Nanjing Tech University	softball	18	3	The Third Prize	2	1	2	4	2	1	2	2	1	3	3	23:00	30	07:00	7	1	2	1	0	1	1	1	1	0	0	1	0	1	1	4	1	4	3	3	4	3	4	3	2	4	2	5	4	3
110	Nanjing Tech University	softball	18	3	nothing	2	1	3	4	4	1	2	2	1	2	2	00:00	15	08:00	7	0	1	2	0	0	1	2	0	0	1	1	0	3	1	4	1	4	4	4	3	3	4	1	2	3	2	5	4	3
111	Nanjing Tech University	softball	19	2	nothing	2	1	1	4	3	1	2	2	1	2	1	00:00	30	07:00	7	3	0	1	1	1	3	3	1	2	3	1	3	2	1	4	4	4	3	4	3	5	1	4	3	2	5	5	2	3
112	Nanjing Tech University	baseball	18	3	The fourth Prize	1	1	2	4	1	1	1	1	1	2	2	01:00	10	10:00	8	1	0	0	0	0	2	2	0	1	0	1	0	1	2	3	2	3	3	3	4	5	2	3	2	3	3	1	3	3
113	Nanjing Tech University	swimming	19	4	nothing	1	1	4	4	4	1	1	2	1	2	2	02:30	10	11:00	7	2	0	0	0	0	0	3	0	0	0	2	0	2	2	3	3	3	5	5	5	4	3	3	5	5	3	5	3	3
114	Nanjing Tech University	baseball	19	3	The Second Prize	1	1	4	3	1	3	2	1	1	2	4	00:00	10	07:20	7	0	2	0	0	2	2	2	2	0	0	2	0	2	1	4	3	4	4	4	5	3	2	2	3	3	2	5	4	4
115	Nanjing Tech University	Athletics	20	2	The sixth Prize	2	2	2	4	4	3	2	1	2	2	1	00:30	30	07:30	7	1	1	1	0	1	0	0	0	0	0	1	0	2	1	4	3	3	5	4	3	4	2	1	2	2	1	3	5	1
116	Nanjing Sport Institute	Athletics	20	2	The Eleventh Prize	2	2	2	3	4	1	2	1	1	3	2	00:00	10	08:00	7	0	0	0	0	0	0	0	1	0	0	1	0	2	0	3	2	4	2	2	4	5	4	2	4	4	1	5	3	5
117	Nanjing Sport Institute	Athletics	20	4	nothing	1	2	3	4	4	1	2	1	1	3	3	00:00	5	07:50	7	1	1	0	0	0	0	0	0	0	0	1	0	1	1	3	2	4	2	3	2	4	3	4	2	3	5	1	4	2
118	Nanjing Sport Institute	Football	21	2	nothing	1	2	4	4	1	1	2	2	1	2	3	00:30	60	09:30	8	2	0	2	0	0	0	0	0	0	0	2	0	2	1	4	2	2	2	3	3	3	3	3	4	4	3	5	4	4
119	Nanjing Sport Institute	Football	20	2	The Second Prize	1	2	4	4	4	1	2	2	1	3	4	23:00	5	08:40	9	0	0	1	0	0	0	0	0	0	0	1	0	0	0	5	2	5	1	2	4	3	5	1	1	5	2	5	2	5
120	Nanjing Sport Institute	wushu routine	20	3	The Third Prize	1	1	4	4	4	1	2	1	1	2	2	00:00	0	06:30	6.5	0	1	0	0	0	2	2	0	1	0	1	0	1	1	3	2	4	4	3	4	4	2	2	4	4	2	4	4	2
121	Xi'an Physical Education University	Athletics	19	4	nothing	1	2	4	1	2	1	2	2	1	3	2	23:30	1	06:30	7	0	1	0	1	0	1	0	0	0	0	1	1	0	1	4	4	5	4	5	4	5	3	5	3	5	3	4	5	5
122	Beijing Sport University	diving	22	4	nothing	1	3	4	2	4	1	1	1	1	1	2	22:30	10	06:30	5	2	2	2	2	1	1	1	1	1	1	2	2	1	1	3	4	3	4	3	4	4	5	4	5	5	3	4	5	3
123	Shanghai University of Sport	Athletics	20	3	The Second Prize	1	2	4	4	4	1	2	2	1	1	1	21:30	60	07:30	9	0	0	0	0	3	1	0	0	0	0	1	0	0	0	4	1	4	1	1	4	4	5	1	2	5	1	5	2	3
124	Shanghai University of Sport	Athletics	20	3	nothing	1	2	4	4	4	1	2	1	2	1	1	23:30	20	08:10	8	1	0	0	0	0	0	0	0	0	0	0	0	0	0	5	3	3	3	2	2	3	4	4	2	3	3	3	4	3
125	Shanghai University of Sport	judo	19	3	The First Prize	1	2	4	3	1	1	1	1	2	2	1	23:00	30	08:00	8	1	2	0	0	0	0	0	1	0	0	1	0	1	0	4	1	4	1	2	5	2	4	2	2	4	2	4	4	2
126	Shanghai University of Sport	archery	19	2	nothing	1	2	4	3	4	1	2	2	1	1	1	23:00	10	08:10	9	0	0	0	1	0	0	0	0	1	0	0	0	2	1	4	2	4	3	2	4	4	3	4	4	4	2	5	4	4
127	Shanghai University of Sport	rowing	19	3	The First Prize	1	2	4	3	4	1	2	1	2	2	2	00:00	1	08:00	8	0	1	0	0	0	0	0	0	0	0	1	0	2	1	2	1	3	4	3	4	3	4	3	3	4	1	5	3	3
128	Shanghai University of Sport	Basketball	21	4	nothing	1	3	2	3	4	2	1	1	1	2	3	23:00	2	08:00	9	2	0	0	0	0	0	0	0	0	0	1	0	0	0	5	1	5	1	1	5	3	5	3	1	4	1	5	1	4
129	Shanghai University of Sport	hockey	19	3	The First Prize	2	2	4	3	4	1	2	1	2	1	1	23:00	120	08:00	7	3	0	1	0	0	2	0	3	1	0	2	0	3	3	4	1	5	4	1	5	2	1	1	4	5	1	5	4	2
130	Shanghai University of Sport	cycling	19	2	The Eighth Prize	1	2	4	3	1	3	1	1	1	3	3	01:00	10	08:05	7	2	1	1	0	3	3	2	0	2	0	1	2	3	3	3	3	3	4	4	3	4	3	3	4	3	4	5	5	1
131	Shanghai University of Sport	softball	19	2	The fourth Prize	2	2	4	3	4	1	2	1	2	1	1	01:00	30	08:00	7	2	1	0	2	0	2	0	1	2	0	1	0	2	1	3	2	4	3	4	2	3	4	2	3	2	4	4	4	2
132	Shanghai University of Sport	water polo	19	3	The First Prize	2	2	4	3	4	1	2	2	2	1	1	23:30	10	07:00	7	0	0	1	0	0	0	0	0	0	0	0	0	0	0	3	1	4	1	2	5	2	5	2	3	3	3	4	2	3
133	Shanghai University of Sport	Canoe	19	4	nothing	1	2	4	3	2	2	1	2	1	1	1	23:37	45	08:10	7	3	2	2	1	2	2	2	1	2	2	2	1	3	2	3	4	2	4	5	3	5	2	5	2	2	2	3	5	2
134	Shanghai University of Sport	rowing	19	3	The fifth Prize	2	2	4	3	4	1	2	1	1	2	1	01:00	1	09:00	8	0	0	0	0	0	0	0	0	0	0	0	0	1	1	2	2	4	4	3	2	4	4	4	3	2	4	3	4	4
135	Shanghai University of Sport	Canoe	19	3	The Third Prize	1	2	4	3	4	1	2	2	1	2	3	01:00	1	08:00	7	0	0	0	0	0	0	0	0	0	0	0	0	0	0	3	2	2	2	3	2	3	2	3	2	1	3	1	4	4
136	Nanjing Sport Institute	Football	19	3	The eighth Prize	1	2	3	4	2	1	2	1	1	2	3	01:00	20	09:40	8	1	2	0	0	0	1	0	0	0	1	2	0	3	2	4	2	4	2	2	4	2	3	2	2	4	3	4	2	4
137	Nanjing Sport Institute	Football	19	4	nothing	1	2	2	4	4	1	2	1	1	2	2	00:30	10	08:00	7	0	0	0	0	0	1	1	2	1	2	1	0	1	1	4	2	3	2	2	3	3	4	2	2	3	1	4	2	4
138	Nanjing Sport Institute	Football	19	4	nothing	1	2	4	4	4	1	2	2	1	2	2	02:30	2	09:30	7	0	0	0	0	0	0	0	0	0	0	1	0	3	2	3	2	5	2	3	5	4	3	2	4	4	2	4	3	4
139	Nanjing Sport Institute	Football	21	2	The Second Prize	1	2	4	4	4	1	2	1	1	3	2	23:30	30	08:20	7	1	0	1	0	1	1	2	0	0	1	1	0	2	1	5	1	3	2	1	4	2	1	1	1	5	1	5	1	3
140	Nanjing Tech University	swimming	18	3	The sixth Prize	1	1	4	4	4	1	2	1	1	3	1	23:30	15	07:30	7	0	0	0	0	0	0	0	0	0	0	0	0	0	1	2	2	4	2	3	3	2	2	1	4	4	3	4	3	3
141	Nanjing Tech University	Athletics	18	2	The Third Prize	2	1	4	3	3	3	2	1	1	3	3	23:30	20	07:10	7	0	0	1	1	0	2	1	0	0	2	1	0	2	1	3	1	3	2	3	4	4	1	3	2	3	4	5	3	3
142	Qinghai Normal University	Football	20	4	nothing	1	3	2	4	1	1	1	2	1	1	1	23:00	30	07:00	7	2	3	0	0	0	0	0	3	0	0	1	0	0	1	3	3	5	4	4	4	5	3	4	4	3	4	5	4	3
143	Shanghai University of Sport	badminton	20	4	nothing	2	2	2	4	4	1	2	1	1	1	1	24:00	45	07:55	7	3	3	2	1	0	3	0	2	0	1	2	0	2	2	2	1	3	4	4	4	4	4	3	4	4	1	4	1	2
144	Qinghai Normal University	Wu Shu Sanda	22	3	The First Prize	1	3	3	4	4	1	2	2	1	1	1	22:30	20	07:30	7	2	0	1	0	0	1	0	0	0	1	1	0	1	1	3	1	4	4	3	4	5	3	2	3	5	2	5	4	4
145	Qinghai Normal University	wrestling	21	3	The First Prize	2	3	4	3	2	1	2	1	1	2	1	23:00	30	07:00	8	1	2	2	2	1	1	2	1	0	2	1	0	1	0	4	1	5	1	4	5	5	4	5	4	5	4	3	5	4
146	Jilin Institute of Physical Education	Wu Shu Sanda	22	3	The Second Prize	1	2	4	2	3	1	1	2	1	3	3	22:30	30	08:30	8	3	2	2	0	2	2	2	1	1	2	1	0	0	0	4	4	3	4	4	4	5	2	5	2	3	5	5	4	3
147	China West Normal University	wushu routine	19	3	The Second Prize	2	2	3	4	1	1	2	1	1	2	2	22:40	20	07:25	8	1	2	2	1	0	1	1	2	2	1	1	0	1	1	4	1	3	1	2	5	4	5	1	2	4	1	5	4	4
148	China West Normal University	wushu routine	20	3	The fifth Prize	2	3	4	4	4	1	2	2	1	2	2	23:00	20	07:30	8	2	1	0	0	0	2	0	0	0	0	1	0	2	1	3	2	3	4	4	2	4	3	3	2	3	2	3	4	3
149	China West Normal University	wushu routine	19	2	The fifth Prize	1	2	4	4	1	1	2	2	1	2	2	22:30	30	07:30	8	1	0	0	0	0	1	0	0	0	0	1	0	1	1	3	3	4	4	3	3	4	3	4	5	4	3	3	3	3
150	China West Normal University	wushu routine	19	2	The First Prize	1	1	4	4	3	1	1	1	1	2	2	01:00	3	08:30	7	0	0	0	0	3	1	1	0	0	0	0	0	0	1	4	3	4	2	3	5	3	4	2	2	4	1	5	2	3
151	China West Normal University	wushu routine	18	2	The fourth Prize	2	1	3	4	3	1	2	1	2	2	2	00:00	90	07:40	7	3	2	0	1	0	1	1	0	1	2	1	0	3	1	4	2	2	4	4	4	4	2	3	4	4	4	4	4	2
152	China West Normal University	wushu routine	20	2	The First Prize	1	2	4	3	4	1	2	2	2	2	2	22:30	25	06:50	8	2	1	1	0	0	0	0	1	0	0	1	0	0	0	5	1	3	1	1	4	1	3	2	1	5	1	1	1	5
153	China West Normal University	wushu routine	19	2	The First Prize	1	2	3	3	4	1	2	2	2	2	2	22:30	30	06:40	8	0	2	2	0	1	0	0	1	0	0	0	0	0	0	3	1	5	2	3	4	1	3	2	1	5	1	5	4	4
154	China West Normal University	wushu routine	20	3	The First Prize	2	3	4	4	4	1	2	1	1	2	2	23:50	10	07:30	7	1	2	2	1	0	1	1	1	1	0	1	0	1	1	4	1	4	2	3	4	3	4	2	2	4	2	4	4	3
155	Yangzhou University	Basketball	19	3	The First Prize	2	1	3	3	4	1	2	2	1	3	4	22:30	15	07:30	6	0	0	0	0	0	0	0	0	0	0	1	0	1	1	5	1	4	3	1	4	4	4	1	1	4	3	4	3	3
156	China West Normal University	wushu routine	18	2	The First Prize	2	2	4	4	3	1	2	2	2	2	2	23:30	30	07:45	8	0	0	0	0	0	0	0	0	0	0	0	0	0	0	5	1	4	3	3	4	2	4	2	2	4	2	4	2	4
157	China West Normal University	wushu routine	19	1	The fifth Prize	1	1	4	4	3	1	1	1	2	2	2	01:30	10	09:30	8	0	0	0	0	1	0	0	0	1	0	1	0	0	1	4	1	5	2	1	3	2	5	2	1	4	1	5	2	3
158	China West Normal University	wushu routine	20	2	The Third Prize	1	3	4	4	1	1	1	1	1	2	2	23:40	50	08:00	8	2	2	0	1	2	2	2	0	2	0	1	0	0	1	4	3	4	4	4	4	4	3	4	3	4	4	4	2	3
159	China West Normal University	wushu routine	22	2	The Second Prize	1	3	4	4	2	1	1	1	1	2	2	00:00	50	07:30	6	3	3	1	0	2	2	0	0	2	2	2	1	1	2	2	3	2	4	3	4	3	2	2	2	3	1	4	3	3
160	China West Normal University	wushu routine	20	3	The Third Prize	2	2	4	4	3	3	1	1	2	2	2	23:30	20	07:20	7	1	0	0	0	1	0	0	0	1	0	1	0	1	1	4	3	5	4	3	4	3	2	3	3	3	1	5	2	3
161	China West Normal University	wushu routine	21	3	The First Prize	1	2	4	4	1	1	1	1	1	2	2	22:30	60	07:30	8	2	2	0	1	2	2	2	0	0	2	1	0	0	1	4	3	4	4	4	4	3	4	3	4	4	4	4	4	3
162	China West Normal University	wushu routine	20	3	The First Prize	1	2	4	4	2	1	2	2	1	2	2	24:00	5	09:00	9	0	0	1	0	0	0	1	1	0	1	0	0	0	0	4	4	4	4	4	4	4	3	3	3	3	3	3	4	2
163	China West Normal University	wushu routine	20	3	The Second Prize	1	3	3	4	3	1	2	2	2	2	2	22:00	10	07:00	9	0	0	0	0	2	0	0	0	0	0	0	0	0	0	4	4	5	5	5	4	5	4	5	4	5	4	5	5	3
164	China West Normal University	wushu routine	20	3	The Second Prize	2	3	3	4	4	1	2	2	1	2	2	22:30	10	07:30	9	0	0	0	0	0	0	0	0	0	0	0	0	0	0	4	2	4	2	2	4	1	5	1	2	4	3	5	2	4
165	China West Normal University	wushu routine	22	3	The Second Prize	2	4	4	4	3	1	2	2	1	2	2	23:30	60	07:30	8	3	3	0	1	1	2	0	1	2	2	1	0	2	1	3	1	3	4	4	2	2	2	2	4	2	2	4	4	2
166	Yangzhou University	Basketball	18	3	The First Prize	2	1	4	3	4	1	2	1	1	3	4	23:30	15	07:00	7	2	3	0	0	3	2	3	0	2	3	2	0	3	3	3	4	2	4	4	2	4	3	3	1	3	4	3	2	4
167	Nanjing Sport Institute	Football	20	4	nothing	2	2	3	3	4	1	2	1	1	2	2	23:30	120	07:30	7	2	1	0	0	1	2	2	0	1	1	2	0	0	1	3	1	2	3	1	4	2	4	3	4	3	2	4	5	1
168	Nanjing Sport Institute	Football	20	4	nothing	1	2	4	4	4	1	2	1	1	2	2	23:30	30	08:00	8	2	0	0	0	0	0	1	0	1	0	1	0	1	1	3	1	3	4	3	4	4	2	4	4	4	2	4	4	3
169	Nanjing Sport Institute	Football	20	4	nothing	1	2	4	4	4	1	2	1	1	2	2	00:00	5	07:50	7	1	0	0	0	0	0	0	0	0	0	1	0	0	0	4	1	4	2	3	4	2	3	2	3	4	2	5	4	1
170	Nanjing Sport Institute	Football	20	4	nothing	1	2	4	4	1	1	2	1	1	2	2	00:00	30	08:20	8	2	2	2	1	2	1	2	2	2	2	1	1	2	2	3	4	4	3	4	3	3	3	2	3	2	3	2	2	3
171	Nanjing Sport Institute	Football	19	4	nothing	2	2	4	4	4	1	2	2	1	2	2	00:30	80	07:40	7	0	0	0	0	0	0	0	0	0	0	0	0	1	1	3	1	4	5	4	3	5	3	3	3	4	1	3	2	3
172	Nanjing Sport Institute	Football	20	4	nothing	1	2	4	4	4	1	2	1	1	2	1	22:30	10	08:30	10	0	0	0	0	0	0	0	0	0	0	0	0	0	0	5	1	5	1	1	5	1	5	1	1	5	1	5	1	5
173	Nanjing Sport Institute	Football	20	4	nothing	1	2	4	4	4	1	2	1	1	2	2	20:00	10	08:00	7	0	0	0	0	0	0	0	0	0	0	0	0	0	0	4	2	4	4	4	3	5	2	3	4	5	5	4	4	3
174	Nanjing Sport Institute	Football	19	4	nothing	2	2	4	4	4	1	2	2	1	3	2	23:00	15	09:20	8	0	1	0	0	0	2	1	0	0	0	0	0	1	1	4	2	3	2	2	2	2	3	2	2	4	2	3	4	2
175	Nanjing Sport Institute	Football	21	4	nothing	1	2	4	4	4	1	1	2	1	2	2	00:30	10	07:40	7	0	0	0	0	1	1	0	0	0	0	1	0	1	1	3	2	4	4	4	4	2	3	3	4	4	2	4	5	2
176	Qinghai Normal University	wushu routine	21	2	nothing	2	3	1	4	3	1	2	2	1	3	2	22:30	20	06:20	7	0	1	0	0	0	0	1	1	2	1	1	0	1	1	4	2	2	4	3	4	4	4	2	2	5	2	4	4	4
177	Qinghai Normal University	Basketball	21	4	nothing	1	3	2	3	2	1	2	2	1	2	2	23:30	5	07:30	8	1	1	2	0	0	2	0	1	0	2	1	0	2	1	4	2	3	2	2	3	4	4	3	4	2	2	3	3	2
178	Qinghai Normal University	Football	20	4	nothing	2	2	2	4	1	1	2	2	1	2	2	23:27	5	07:50	7	0	0	0	0	0	0	1	1	0	0	0	0	1	0	4	1	4	2	1	4	1	4	1	1	4	1	5	3	1
179	Qinghai Normal University	volleyball	23	4	nothing	1	3	1	4	1	1	2	2	1	1	1	23:30	30	06:40	7	3	2	3	2	2	2	3	2	3	2	2	0	2	3	4	1	3	3	3	4	3	4	3	3	3	3	3	3	4
180	Qinghai Normal University	Athletics	20	3	The Third Prize	2	2	3	3	2	1	2	2	1	2	1	23:00	20	07:00	8	0	0	0	0	0	0	0	0	0	0	0	0	0	0	3	1	4	1	4	4	1	4	1	4	4	4	5	4	4
181	Jilin Institute of Physical Education	Wu Shu Sanda	19	2	The First Prize	2	2	3	4	4	3	2	1	1	2	2	22:30	5	07:00	8	2	2	2	0	0	0	0	0	0	0	1	0	0	0	4	1	3	2	3	4	3	4	2	2	4	2	3	3	4
182	Nanjing Sport Institute	wushu routine	19	4	nothing	1	2	4	4	3	1	2	2	1	2	2	22:30	10	07:40	7	1	1	1	0	1	0	2	1	0	1	1	0	1	1	4	1	4	4	4	4	3	4	2	2	4	1	5	4	4
183	Nanjing Sport Institute	Athletics	22	4	nothing	1	2	4	4	4	1	2	1	2	1	1	00:00	15	07:45	7	0	0	0	0	0	0	0	1	0	0	0	0	0	0	3	2	3	3	3	4	3	3	3	3	3	2	3	3	3
184	Nanjing Sport Institute	wushu routine	19	3	The Third Prize	1	1	2	4	4	1	2	2	1	2	1	23:00	10	06:15	7	0	0	0	0	0	0	0	0	0	0	1	0	2	1	3	3	3	2	3	4	3	3	2	3	3	2	4	4	3
185	Nanjing Sport Institute	Basketball	20	4	nothing	1	2	4	4	1	1	2	2	1	3	4	23:30	20	08:00	8	0	0	2	0	0	0	0	0	0	0	1	0	1	1	4	1	5	2	5	2	3	2	3	5	3	1	5	2	5
186	China West Normal University	wushu routine	20	3	nothing	1	2	4	3	4	3	1	1	1	3	4	23:30	30	06:30	6	2	0	2	3	1	2	1	2	0	2	2	1	0	2	1	1	1	1	1	3	4	5	5	4	3	2	1	5	5
187	China West Normal University	Wu Shu Sanda	18	4	nothing	1	1	3	3	4	1	2	2	1	2	2	00:00	30	07:00	6	3	3	3	2	1	1	1	1	1	1	2	0	0	3	3	3	2	4	3	3	3	4	2	3	4	3	2	5	5
188	China West Normal University	Wu Shu Sanda	18	2	The fifth Prize	1	1	3	1	2	1	1	1	1	1	1	22:40	20	07:20	7	0	0	0	0	0	0	0	0	0	0	0	0	0	0	5	4	5	5	4	5	4	5	4	5	4	5	5	5	5
189	China West Normal University	wushu routine	19	3	The Second Prize	1	1	3	3	2	1	1	1	1	1	1	22:40	50	07:20	5	0	0	0	0	0	0	0	0	0	0	0	0	0	0	1	2	2	3	2	1	4	4	5	4	5	5	5	5	5
190	China West Normal University	Wu Shu Sanda	18	3	The First Prize	2	1	3	3	4	1	2	2	1	2	2	22:30	40	06:30	8	0	0	1	0	0	1	0	0	0	1	0	0	0	0	5	4	3	4	5	4	3	4	4	3	4	5	4	5	5
191	China West Normal University	wushu routine	18	2	The First Prize	1	1	4	3	4	1	2	2	1	3	3	23:50	6	07:50	8	0	0	0	0	1	1	1	1	2	2	1	1	0	0	4	3	4	3	4	3	4	3	3	3	4	4	4	3	3
192	Xi'an Physical Education University	Basketball	21	4	nothing	1	3	3	3	4	1	1	1	1	3	2	00:00	10	08:00	8	0	0	1	0	0	0	0	0	0	1	1	0	2	1	4	5	2	1	4	3	4	5	3	4	2	3	4	3	4
193	Xi'an Physical Education University	volleyball	21	4	nothing	1	3	3	3	4	1	1	2	1	3	2	00:00	5	08:00	8	0	0	0	0	0	0	0	0	0	0	1	0	0	1	5	3	4	1	1	4	2	4	2	1	5	2	4	1	3
194	Xi'an Physical Education University	swimming	22	4	nothing	1	3	3	3	4	1	2	2	1	3	2	00:00	5	08:00	8	0	0	0	1	0	0	2	0	0	0	0	0	0	0	5	4	5	3	3	4	5	3	4	5	2	2	1	4	4
195	Xi'an Physical Education University	tennis	22	4	nothing	1	3	3	3	4	1	2	2	1	3	2	00:00	5	08:00	8	0	0	1	0	0	2	0	0	0	0	0	0	0	0	5	3	4	4	2	2	5	5	4	5	5	2	2	5	4
196	Xi'an Physical Education University	rugby	21	4	nothing	1	3	3	3	4	1	1	2	1	3	2	00:00	5	08:00	8	0	0	0	0	0	0	0	0	0	0	1	0	0	1	5	4	3	3	4	5	3	2	3	4	4	5	3	5	4
197	Xi'an Physical Education University	karate	21	4	nothing	1	3	3	3	4	1	2	2	1	3	2	00:00	5	08:00	8	0	0	0	0	0	1	0	0	0	0	0	1	0	0	5	4	5	3	3	4	5	5	3	3	4	4	2	3	3
198	Xi'an Physical Education University	Athletics	21	4	nothing	1	3	3	3	4	1	2	1	1	3	3	00:00	5	08:05	8	0	0	0	0	0	1	0	0	1	0	0	1	0	0	5	3	3	4	2	4	5	5	5	3	4	4	5	5	4
199	Xi'an Physical Education University	tennis	20	4	nothing	1	3	3	3	4	1	2	1	1	3	1	23:10	15	08:05	8	2	2	2	1	2	1	2	1	2	1	1	1	2	2	4	4	4	3	3	3	4	3	3	5	4	4	4	4	4
200	Xi'an Physical Education University	Basketball	21	4	nothing	1	3	3	4	4	1	1	2	1	2	3	00:00	5	07:50	7	0	0	0	0	0	1	0	0	1	0	0	0	0	1	4	4	4	4	5	4	5	5	5	5	4	3	4	3	3
201	Beijing Sport University	swimming	20	4	nothing	2	1	3	2	2	2	1	2	1	1	1	22:00	10	08:00	9	1	1	1	1	1	1	1	1	0	0	1	1	1	1	3	3	3	3	3	3	3	2	3	3	3	3	4	4	3
202	Xi'an Physical Education University	hockey	19	3	The seventh Prize	1	1	3	3	1	1	2	2	2	1	2	23:30	2	07:20	7	0	2	0	0	0	0	0	0	0	1	0	0	0	0	3	2	3	4	4	3	5	3	2	4	3	3	1	4	1
203	Xi'an Physical Education University	hockey	18	3	The First Prize	1	1	4	3	4	1	1	1	1	3	4	23:00	15	07:40	7	2	0	0	3	0	0	0	0	0	0	1	0	0	0	2	3	1	2	3	4	1	2	3	4	3	2	5	4	3
204	Xi'an Physical Education University	Taekwondo	19	4	nothing	1	1	3	3	1	1	2	2	1	2	2	23:30	5	07:40	8	0	0	0	0	0	1	1	0	0	0	1	0	0	0	2	3	3	3	2	4	3	3	3	3	3	3	3	4	4
205	Xi'an Physical Education University	Taekwondo	19	1	The Second Prize	1	1	4	1	4	1	1	1	1	3	4	23:50	60	08:00	7	2	1	0	0	1	0	2	2	0	1	3	0	1	1	3	4	4	2	2	2	3	3	2	4	3	5	3	4	4
206	Xi'an Physical Education University	Taekwondo	19	4	nothing	1	1	3	3	1	1	1	1	2	1	1	00:00	45	07:45	7	2	0	0	0	1	2	2	1	1	2	2	0	2	1	3	2	4	4	2	3	3	3	5	4	3	5	4	3	1
207	Xi'an Physical Education University	Taekwondo	19	2	The fifth Prize	1	1	2	3	4	2	1	2	2	3	1	00:00	5	07:50	7	0	0	3	3	3	2	3	0	1	0	1	0	0	1	3	4	4	3	2	2	3	3	3	2	2	4	3	1	1
208	Xi'an Physical Education University	volleyball	20	4	nothing	1	1	2	3	3	1	2	1	1	2	1	00:00	30	08:00	6	2	1	2	0	1	2	0	1	0	0	1	0	1	1	4	3	2	2	2	3	3	3	3	4	3	5	3	3	4
209	Xi'an Physical Education University	Taekwondo	21	2	nothing	1	2	2	3	1	1	1	1	1	2	1	01:00	20	07:50	6	2	0	2	0	0	1	2	0	0	0	0	0	2	1	3	3	3	3	3	3	3	3	3	3	3	3	3	4	3
210	Xi'an Physical Education University	Boxing	21	4	nothing	1	3	4	3	3	1	2	2	1	2	2	00:30	10	08:05	7	1	0	0	0	1	0	0	0	0	0	1	1	0	1	5	1	5	2	1	4	1	4	1	2	4	1	5	2	4
211	East China Normal University	Boxing	19	2	The third Prize	1	2	2	3	4	1	2	2	2	1	2	00:00	20	09:30	8	2	1	2	0	2	2	0	0	2	2	2	0	3	3	4	4	3	4	5	3	2	3	2	4	4	4	4	5	4
212	East China Normal University	Boxing	21	3	The First Prize	2	3	2	3	1	1	2	2	1	1	2	22:00	30	11:00	9.5	0	0	1	0	0	0	0	0	0	0	1	0	1	1	3	1	3	3	4	4	3	2	4	4	4	1	4	4	4
213	East China Normal University	Boxing	18	3	The First Prize	2	1	4	3	2	1	2	2	2	1	2	23:00	30	07:10	8	0	1	1	0	0	0	0	0	0	0	1	0	1	1	4	2	3	2	3	4	3	4	3	2	4	3	3	4	3
214	Xi'an Physical Education University	baseball	21	4	nothing	1	3	3	3	4	1	1	2	1	3	2	00:30	2	08:30	8	0	0	0	0	1	0	0	1	0	0	0	0	0	0	4	5	3	2	3	1	1	4	5	5	5	4	5	5	5
215	East China Normal University	table tennis	21	2	The Third Prize	2	2	3	3	4	1	2	2	1	2	2	00:00	30	08:00	7	1	0	1	0	1	0	1	1	2	0	1	1	1	1	3	4	2	4	2	4	3	4	3	3	2	3	3	5	4
216	East China Normal University	table tennis	20	3	The first Prize	2	2	3	3	4	1	2	2	1	2	2	23:30	30	09:00	9	2	1	1	1	2	0	2	1	1	0	1	0	2	1	3	4	3	2	4	2	3	3	3	2	3	4	2	4	4
217	East China Normal University	Boxing	22	2	The fifth Prize	2	3	4	3	4	1	2	2	1	2	2	23:00	2	08:00	8	0	0	0	0	0	0	0	0	0	0	1	0	1	1	4	1	2	1	2	4	2	3	2	2	4	2	4	2	2
218	East China Normal University	Boxing	20	3	The First Prize	1	3	3	3	1	1	2	1	1	2	2	23:00	2	08:00	8	0	0	1	0	0	0	0	0	1	0	0	0	1	0	4	1	2	4	3	2	4	5	4	5	2	1	5	4	2
219	East China Normal University	Boxing	20	3	The First Prize	1	3	3	3	1	1	2	2	2	2	2	23:00	5	08:00	8	0	0	0	0	1	0	0	1	0	0	1	0	1	1	4	1	4	3	4	4	3	3	1	4	4	3	5	5	3
220	East China Normal University	Boxing	19	3	The First Prize	2	2	4	3	4	1	2	2	1	1	2	02:00	2	10:30	8	0	0	0	0	0	0	0	2	0	0	0	0	0	0	3	2	4	5	5	4	5	3	4	5	5	4	5	5	3
221	East China Normal University	Boxing	20	2	The Third Prize	1	2	4	3	4	1	1	1	1	2	2	00:30	20	09:30	9	2	0	0	0	0	0	0	2	0	0	0	0	1	0	4	1	3	2	2	4	2	4	2	3	1	2	5	2	2
222	East China Normal University	Boxing	19	2	The Third Prize	2	2	2	3	4	1	2	1	1	1	2	02:11	10	09:25	7	1	3	3	0	0	3	0	0	0	1	2	0	2	1	4	1	3	4	3	3	4	4	2	3	4	1	4	4	4
223	East China Normal University	Boxing	19	4	nothing	1	1	3	3	3	1	2	1	1	2	2	00:00	10	08:00	8	0	1	0	0	0	1	0	0	0	0	0	0	1	1	4	1	4	5	5	4	5	3	4	3	3	2	5	3	3
224	East China Normal University	Boxing	19	2	The Third Prize	1	2	2	3	4	1	2	1	1	3	2	00:00	60	08:30	8	1	0	2	1	1	1	2	1	1	0	1	1	1	1	4	4	3	3	3	3	4	4	4	3	3	4	3	4	4
225	East China Normal University	Boxing	18	2	The fifth Prize	2	1	2	3	4	1	2	2	1	1	2	23:30	20	07:30	7	0	0	0	0	1	0	0	0	0	0	0	1	0	0	1	3	3	2	3	2	3	4	3	2	1	3	2	3	3
226	East China Normal University	table tennis	20	2	The Third Prize	1	3	3	3	4	1	2	2	1	2	2	00:00	120	11:00	7	1	0	1	0	1	0	1	1	1	0	2	1	1	2	2	4	3	2	5	4	3	3	4	1	3	4	3	5	3
227	East China Normal University	table tennis	20	3	The First Prize	2	3	3	3	4	1	2	1	1	2	2	00:30	60	11:00	6	0	1	2	2	1	1	2	1	1	0	1	1	1	2	4	3	4	3	4	2	4	3	2	4	3	3	3	4	3
228	East China Normal University	table tennis	21	2	The Third Prize	1	3	3	3	1	1	2	1	1	2	2	23:40	30	06:00	5	2	0	2	2	1	1	2	1	0	1	1	1	1	2	4	3	3	2	4	3	3	4	3	2	3	3	4	1	3
229	East China Normal University	table tennis	22	2	The fifth Prize	2	2	3	3	4	1	2	2	1	2	2	22:30	60	09:30	10	1	0	1	1	2	2	2	1	1	0	1	1	1	1	4	4	3	2	3	3	4	3	3	3	3	2	3	5	3
230	Xi'an Physical Education University	hockey	20	3	The Third Prize	1	1	3	3	4	1	2	1	2	1	2	01:00	20	08:00	7	0	0	0	0	0	0	0	1	0	0	0	0	1	1	4	1	4	2	1	4	1	5	1	2	4	1	5	2	3
231	Chendu Sport University	Wu Shu Sanda	22	2	The First Prize	2	3	3	3	2	1	2	2	1	3	3	22:00	30	07:30	9	0	1	1	2	1	2	1	2	1	1	1	0	1	2	4	1	3	2	2	4	2	4	1	2	4	1	4	1	5
232	Chendu Sport University	Wu Shu Sanda	21	2	The First Prize	2	2	4	3	3	1	2	1	1	3	3	23:40	5	07:30	6	1	1	1	0	1	1	1	1	0	0	1	0	1	0	3	3	4	4	3	3	4	3	4	4	3	4	4	3	2
233	Chendu Sport University	Wu Shu Sanda	20	4	nothing	2	1	4	3	4	1	2	2	1	2	2	23:00	60	08:00	7	2	2	1	0	2	2	0	2	2	2	1	1	1	1	3	3	3	3	3	3	3	3	3	3	3	3	3	3	3
234	Chendu Sport University	Wu Shu Sanda	20	4	nothing	1	2	3	4	1	1	2	2	1	3	4	23:23	23	08:20	8	1	0	0	0	0	0	0	0	0	0	1	0	0	0	3	3	3	3	3	3	4	4	3	3	3	4	3	4	4
235	Chendu Sport University	wushu routine	21	2	The First Prize	2	2	4	4	1	1	2	2	1	3	4	23:00	5	07:30	6	1	1	1	0	2	1	1	1	0	0	1	0	0	1	3	3	4	4	3	3	4	3	4	4	3	4	4	3	2
236	Chendu Sport University	wushu routine	20	2	The Third Prize	2	3	3	4	4	1	2	2	1	2	2	23:00	30	08:00	9	0	2	0	0	0	1	1	0	0	2	1	0	2	1	4	2	4	5	4	5	5	5	2	2	5	4	3	5	4
237	Chendu Sport University	Wu Shu Sanda	20	4	nothing	1	3	3	3	2	2	2	2	1	2	3	22:30	60	07:20	7	1	0	0	1	0	0	0	0	0	0	0	1	1	0	1	2	3	2	3	2	2	3	2	1	1	1	5	4	5
238	Chendu Sport University	Wu Shu Sanda	19	4	nothing	2	2	1	2	2	1	1	2	1	2	2	23:00	40	07:00	6	0	0	0	0	0	0	0	0	0	0	0	2	1	1	3	2	3	3	3	3	2	2	3	2	3	2	3	4	5
239	Chendu Sport University	Wu Shu Sanda	19	4	nothing	2	2	4	3	3	1	2	2	1	3	4	22:30	40	07:00	7	1	1	0	0	0	0	0	1	1	0	0	0	1	1	3	3	2	3	2	1	3	2	2	2	3	2	3	3	3
240	Chendu Sport University	wushu routine	21	3	The Third Prize	1	2	2	4	3	1	2	2	1	2	3	01:00	40	08:00	6	2	1	1	0	1	0	0	0	0	0	2	0	3	3	1	3	3	4	5	3	5	3	3	4	3	2	3	5	2
241	Chendu Sport University	Wu Shu Sanda	21	4	nothing	2	3	3	3	1	1	2	2	1	3	2	22:30	20	07:40	8	2	1	1	1	2	1	1	1	0	0	1	1	0	0	4	3	4	4	3	3	2	2	3	4	3	2	3	2	3
242	Chendu Sport University	wushu routine	19	4	nothing	1	1	4	4	1	1	2	1	1	2	4	22:30	5	08:00	7	0	1	0	0	0	1	0	0	0	0	1	0	1	1	3	3	4	2	2	3	3	2	3	2	4	3	3	4	1
243	Chendu Sport University	wushu routine	21	2	The Third Prize	1	3	3	4	4	1	2	2	1	2	3	00:30	30	08:00	7	1	1	1	0	0	2	1	0	0	0	2	0	2	2	4	2	4	2	2	2	4	2	2	2	2	2	2	4	3
244	Chendu Sport University	wushu routine	19	3	The First Prize	1	1	2	4	1	1	2	2	1	3	2	00:30	30	08:00	7	0	0	0	0	0	0	0	0	0	0	1	0	2	1	4	1	4	1	4	4	3	5	2	3	4	1	5	3	3
245	Chendu Sport University	wushu routine	19	2	The fifth Prize	2	1	4	3	1	3	2	2	1	3	2	00:00	30	08:00	7	0	0	1	0	3	0	0	0	0	0	0	0	0	0	4	1	4	1	4	4	3	5	1	1	4	2	5	3	3
246	Chendu Sport University	swimming	21	4	nothing	1	3	2	3	4	1	2	2	1	3	3	00:30	5	09:50	8	0	0	0	0	0	1	0	1	0	1	1	0	2	2	4	1	4	1	3	4	3	4	1	4	3	1	4	3	3
247	Chendu Sport University	swimming	20	4	nothing	1	1	4	4	4	1	2	2	1	3	4	00:00	20	07:00	6	0	0	0	0	0	0	0	0	0	0	1	0	0	1	4	1	4	2	1	4	1	3	1	2	4	1	5	2	3
248	Chendu Sport University	swimming	21	2	The First Prize	1	1	4	3	4	3	2	1	1	3	4	00:00	5	08:30	8	2	2	1	0	0	0	3	2	2	2	2	0	3	2	4	3	5	1	3	5	4	3	1	2	5	1	5	3	4
249	Chendu Sport University	swimming	18	4	nothing	1	1	3	3	4	1	2	2	1	3	4	23:00	15	07:00	8	0	0	1	0	0	0	0	0	0	1	0	0	0	1	4	1	4	2	2	4	4	5	1	2	4	1	5	4	2
250	Chendu Sport University	physical training	21	4	nothing	1	3	3	3	2	1	2	2	1	3	2	00:30	30	07:20	6	1	1	1	0	1	3	1	0	1	1	1	0	2	2	4	1	2	2	4	3	2	3	2	2	4	2	4	4	3
251	Chendu Sport University	swimming	18	4	nothing	1	2	4	3	4	2	2	2	1	3	3	23:00	10	09:30	10.5	2	2	0	0	0	2	0	1	2	0	2	0	3	1	3	2	3	3	3	1	4	3	1	3	3	1	3	5	3
252	Chendu Sport University	swimming	18	4	nothing	1	1	4	3	4	1	2	1	1	3	4	23:30	3	07:00	7	0	2	0	0	0	0	0	0	0	0	0	0	0	0	5	1	3	1	1	5	1	3	1	3	3	1	5	2	2
253	Chendu Sport University	swimming	18	4	nothing	1	1	4	3	4	1	2	1	1	3	4	23:00	30	07:00	8	2	3	0	0	0	0	0	0	0	0	1	0	0	0	3	2	4	2	3	4	4	3	3	3	4	1	4	4	3
254	Chendu Sport University	physical training	22	4	nothing	1	3	2	4	4	1	1	2	1	2	2	00:10	30	07:00	6	3	0	1	2	2	2	1	2	2	0	2	0	1	2	3	3	4	3	4	2	3	3	3	3	4	3	4	4	4
255	Chendu Sport University	wushu routine	20	2	The First Prize	1	2	4	4	1	1	2	2	1	3	4	23:30	5	08:00	7	2	2	2	1	3	2	2	1	2	0	1	0	2	2	2	2	4	3	3	2	4	4	4	4	3	4	4	4	3
256	Chendu Sport University	wushu routine	20	2	The First Prize	2	3	4	1	1	1	2	2	1	3	4	01:30	30	09:30	8	2	2	1	1	1	1	0	1	2	0	1	0	2	1	3	1	5	4	4	3	5	5	3	3	5	3	5	4	5
257	Chendu Sport University	Taekwondo	20	2	nothing	1	2	4	3	2	1	2	2	1	2	3	23:00	20	07:20	8	0	0	0	0	0	1	2	0	0	1	1	0	2	1	3	1	2	3	4	3	3	4	3	3	2	3	5	2	3
258	Chendu Sport University	Taekwondo	18	2	nothing	1	1	4	3	2	1	2	2	1	3	4	23:00	5	06:45	7	0	0	2	0	0	0	2	0	0	0	1	0	1	0	3	1	2	3	4	4	3	4	1	3	4	2	5	5	4
259	Chendu Sport University	Taekwondo	20	2	The fifth Prize	1	2	4	4	3	1	2	2	1	2	3	23:00	20	07:30	8	1	1	0	0	1	1	0	0	0	1	1	0	1	1	4	2	3	3	3	4	3	3	2	2	4	2	5	3	3
260	Chendu Sport University	Taekwondo	20	2	16	1	2	4	3	4	1	2	1	1	2	3	23:30	5	08:00	6.5	1	2	1	0	1	1	1	0	1	0	1	0	2	1	3	3	3	2	4	2	4	3	3	2	3	2	4	4	3
261	Chendu Sport University	Taekwondo	20	4	nothing	1	1	4	4	4	1	2	2	1	2	3	00:00	5	06:40	6	0	0	0	0	0	0	0	0	0	0	1	0	1	1	2	2	4	4	4	4	4	3	3	3	4	3	5	4	3
262	Chendu Sport University	Taekwondo	20	4	nothing	1	1	4	4	1	1	2	1	1	2	2	22:30	10	06:40	8	2	2	2	0	0	2	2	1	0	0	1	0	0	1	5	1	1	1	2	5	4	5	1	1	5	1	5	5	3
263	Chendu Sport University	wushu routine	18	4	nothing	1	1	2	4	1	2	2	2	1	3	2	23:30	10	08:15	7	1	2	0	1	0	0	0	0	0	0	1	0	1	1	3	5	5	3	3	5	4	3	3	4	3	3	5	2	4
264	Chendu Sport University	Wu Shu Sanda	19	3	The Second Prize	1	1	3	4	1	1	2	1	1	2	2	21:30	30	07:30	8	2	0	0	0	0	0	0	0	0	0	1	0	0	0	4	1	4	2	2	5	4	4	1	2	2	1	5	4	1
265	Chendu Sport University	Wushu	19	2	The fifth Prize	1	2	1	4	4	1	2	2	1	3	3	23:00	10	07:30	8	0	0	0	0	2	0	0	0	0	0	0	0	0	0	3	1	4	2	3	4	4	4	2	3	4	3	4	3	4
266	Chendu Sport University	Wushu	19	3	The Second Prize	1	2	3	4	4	2	2	2	1	3	3	00:30	20	08:00	7.5	1	2	1	1	1	2	1	1	2	1	1	1	1	2	5	1	4	3	3	4	5	4	4	2	3	2	5	3	4
267	Chendu Sport University	Wushu	19	2	nothing	1	2	3	4	4	1	2	2	1	3	3	23:00	10	07:30	8.5	0	1	0	0	0	3	0	0	1	0	0	0	1	1	4	1	5	2	2	4	2	4	2	2	5	2	4	2	5
268	Chendu Sport University	Wushu	19	3	The Second Prize	1	2	3	4	4	1	1	1	1	3	3	23:30	30	07:30	8	0	0	1	0	0	0	0	0	1	0	0	0	0	0	4	2	4	2	2	4	2	4	2	2	4	3	4	4	5
269	Chendu Sport University	Wushu	20	2	The seventh Prize	2	3	1	3	4	1	2	2	1	2	3	23:00	10	07:30	8	1	2	2	1	0	3	2	1	1	0	1	0	1	1	4	2	4	3	2	4	5	4	1	2	3	1	4	2	3
270	Chendu Sport University	Wushu	19	2	The Second Prize	1	2	1	4	2	3	2	2	1	3	3	23:30	30	08:00	8	0	2	0	0	0	0	0	0	0	0	1	0	0	0	4	1	4	2	2	4	2	3	2	2	4	2	4	4	4
271	Chendu Sport University	Wu Shu Sanda	20	2	The fourth Prize	1	2	4	4	1	1	2	2	1	3	4	23:30	20	08:10	8	0	0	0	0	0	0	0	0	0	0	0	0	1	1	5	1	5	1	1	5	1	5	1	1	5	1	5	1	4
272	Chendu Sport University	wushu routine	18	4	nothing	1	1	4	4	1	1	2	2	1	3	3	23:30	20	08:00	7	0	0	0	0	0	0	0	0	0	0	1	0	0	0	4	2	5	2	4	4	4	4	2	3	4	4	5	4	2
273	Chendu Sport University	wushu routine	19	4	nothing	1	1	4	4	1	1	1	2	1	3	3	22:30	30	07:50	8	2	1	2	0	0	1	0	1	1	2	1	0	2	1	3	1	3	1	2	1	2	4	1	3	4	3	4	4	2
274	Chendu Sport University	wushu routine	21	2	The First Prize	1	2	4	3	4	3	2	2	1	3	3	23:30	30	08:00	6	2	2	1	1	2	2	2	2	2	2	1	0	2	3	4	2	5	4	3	3	4	4	1	1	4	1	5	4	3
275	Chendu Sport University	physical training	21	4	nothing	1	3	1	4	4	1	2	1	1	2	2	23:30	10	07:20	7	0	0	0	0	0	1	0	0	0	0	0	0	1	0	4	1	4	2	2	4	4	4	2	4	4	2	5	4	4
276	Chendu Sport University	wushu routine	19	4	nothing	2	2	4	4	4	1	2	2	1	3	4	00:00	5	08:00	8	1	1	0	0	0	0	0	0	0	0	0	0	0	0	4	1	4	3	3	3	4	4	5	4	4	4	3	3	3
277	Chendu Sport University	wushu routine	21	4	nothing	1	3	4	4	2	1	2	1	1	2	1	23:00	2	06:07	7	0	1	2	2	1	1	2	2	2	1	1	1	1	1	5	5	4	4	4	4	4	5	4	3	2	2	4	5	4
278	Chendu Sport University	wushu routine	20	4	nothing	2	2	4	4	4	1	2	2	1	3	3	23:00	20	07:00	8	3	3	0	0	0	0	0	0	0	0	0	0	0	0	3	3	3	3	3	3	3	3	3	3	3	3	2	3	4
279	Chendu Sport University	wushu routine	21	3	The Second Prize	1	3	4	4	3	1	2	1	1	2	3	00:00	15	09:00	9	1	1	1	0	1	2	0	1	0	0	1	0	0	1	4	4	3	2	4	3	4	3	4	4	3	4	3	4	3
280	Chendu Sport University	wushu routine	19	2	The Second Prize	2	2	3	4	4	1	2	2	1	3	3	00:30	30	08:00	7	3	2	3	3	1	3	0	0	0	1	2	0	1	1	3	2	4	3	3	3	4	3	2	4	4	3	3	4	3
281	Chendu Sport University	Wushu	20	4	nothing	2	2	1	4	3	1	2	2	1	2	1	23:30	15	07:30	8	1	0	0	0	0	1	0	0	0	0	0	0	0	0	4	1	3	1	1	5	1	5	1	1	5	1	4	1	3
282	Chendu Sport University	Wushu	20	1	The First Prize	1	2	4	4	2	1	2	2	1	3	3	00:30	30	07:25	6	1	2	2	0	1	0	0	2	2	0	1	0	2	1	3	2	2	3	2	4	3	4	2	3	2	2	4	2	2
283	Chendu Sport University	Taekwondo	19	2	The First Prize	1	1	4	4	4	1	2	2	1	2	3	23:00	20	06:50	7	1	0	0	0	0	0	0	0	0	0	1	0	2	0	3	1	3	1	2	4	2	4	1	4	3	2	5	5	2
284	Chendu Sport University	wushu routine	19	4	nothing	2	2	4	4	4	1	2	2	1	3	4	24:00	5	08:00	8	0	0	0	0	0	0	0	0	0	0	0	0	0	0	4	5	4	4	4	4	4	4	4	5	3	4	3	4	4
285	Chendu Sport University	Wu Shu Sanda	19	2	The Second Prize	1	2	3	4	4	1	2	1	1	3	3	22:40	40	09:00	9	0	0	0	0	0	0	0	0	0	0	0	0	0	0	1	5	5	5	5	5	5	1	1	1	1	1	5	1	5
286	Chendu Sport University	wushu routine	18	4	nothing	2	1	4	4	1	1	2	2	1	3	2	00:30	3	07:30	7	0	0	2	0	0	3	0	1	0	0	1	0	0	0	2	1	3	4	3	5	4	4	3	5	3	3	5	3	2
287	Chendu Sport University	wushu routine	21	2	The Second Prize	2	4	4	2	4	1	2	2	1	3	4	23:30	20	08:30	8	1	2	1	0	0	2	0	1	0	2	1	0	1	1	3	1	1	3	2	5	4	5	2	3	4	4	4	4	3
288	Chendu Sport University	wushu routine	21	2	The First Prize	2	2	4	3	3	1	2	1	1	3	1	23:30	60	08:30	8	3	2	0	0	0	3	2	2	1	2	1	0	2	1	1	3	2	1	5	4	4	3	5	5	1	4	5	4	1
289	Chendu Sport University	wushu routine	19	2	The First Prize	1	2	4	4	1	1	2	1	1	3	4	02:00	10	08:05	6	0	0	1	0	0	1	0	0	3	0	1	0	2	1	4	2	4	4	3	3	4	4	3	3	3	3	4	4	2
290	Chendu Sport University	wushu routine	19	2	The Third Prize	1	1	2	4	4	1	2	2	1	3	2	23:00	20	07:30	8	1	0	0	0	0	0	0	0	0	0	1	0	0	1	4	1	4	2	3	4	3	4	3	3	3	2	5	3	3
291	Chendu Sport University	wushu routine	18	4	nothing	1	1	4	3	4	1	2	1	1	3	4	22:50	10	08:05	8	0	0	0	0	0	0	0	0	2	0	1	0	1	0	4	1	4	2	2	4	2	3	2	2	3	1	5	3	3
292	Chendu Sport University	swimming	19	4	nothing	2	1	4	4	4	1	2	2	1	3	4	00:00	5	07:00	7	1	2	0	0	2	1	1	0	0	1	1	0	2	1	4	1	4	2	2	5	2	3	2	2	5	1	5	1	5
293	Chendu Sport University	swimming	18	4	nothing	1	1	4	3	4	1	2	2	1	3	4	00:00	20	07:00	5	3	1	0	0	0	0	0	0	0	0	1	0	3	3	5	2	5	1	1	5	1	5	1	1	5	1	5	1	5
294	Chendu Sport University	swimming	19	4	nothing	1	1	4	4	4	3	2	1	1	3	4	23:30	5	07:00	7	0	0	0	0	0	0	0	0	3	0	0	0	3	3	4	1	4	1	1	4	2	4	1	2	4	1	4	1	4
295	Chendu Sport University	swimming	23	2	The Second Prize	2	4	4	2	4	1	2	1	1	3	4	23:40	20	08:00	7.5	2	1	1	0	0	0	0	1	1	0	1	0	1	1	5	1	4	3	1	4	3	1	2	5	2	5	4	4	3
296	Chendu Sport University	swimming	20	2	The seventh Prize	2	2	4	4	4	1	2	1	1	3	4	00:00	20	09:30	8	1	1	0	1	1	1	0	0	1	0	1	0	1	1	3	1	3	4	4	4	4	4	3	4	4	2	4	5	4
297	Chendu Sport University	swimming	19	2	The Second Prize	2	2	4	3	4	1	2	1	1	3	4	01:00	30	09:30	7	2	3	0	0	1	1	1	2	2	2	1	2	1	2	4	3	3	4	4	4	5	3	4	4	4	2	4	5	4
298	Chendu Sport University	swimming	18	2	The seventh Prize	2	1	4	3	4	1	2	1	1	3	4	22:30	30	07:00	7	2	3	1	1	1	2	0	0	3	1	1	0	1	1	4	2	2	2	3	4	2	3	2	2	4	2	4	4	3
299	Chendu Sport University	swimming	18	2	The First Prize	2	1	4	3	4	3	2	1	1	3	4	23:00	30	07:05	7.5	2	2	1	1	1	3	0	1	1	2	2	0	3	1	4	2	3	3	3	3	2	3	2	3	3	2	4	4	3
300	Chendu Sport University	swimming	19	4	nothing	2	1	4	3	4	1	2	1	1	3	4	23:30	5	07:00	7	2	1	0	0	1	3	0	0	1	1	0	0	1	0	4	2	3	1	3	5	4	4	2	2	3	1	4	5	3
301	Chendu Sport University	Wu Shu Sanda	20	2	The Third Prize	1	3	1	3	4	1	1	1	2	2	2	00:00	30	07:20	7	2	2	1	0	0	0	0	0	0	2	1	3	2	1	4	1	1	4	4	4	2	3	2	1	4	1	5	4	5
302	Chendu Sport University	Wu Shu Sanda	20	2	The Second Prize	1	2	4	4	4	1	2	1	1	3	4	00:00	20	08:00	7	0	0	0	0	0	0	0	0	0	0	0	0	0	0	5	5	5	1	1	1	1	1	1	1	1	1	1	5	5
303	Chendu Sport University	wushu routine	18	4	The Second Prize	1	1	4	3	2	1	2	2	1	3	4	23:00	30	07:25	8	2	0	0	2	2	3	0	0	0	2	2	0	1	1	3	1	3	3	3	4	4	4	3	3	3	3	4	4	1
304	Chendu Sport University	wushu routine	19	2	The First Prize	1	1	4	3	4	1	2	1	1	3	2	23:00	10	07:30	7	2	2	0	0	0	0	0	0	0	0	1	0	0	0	4	3	3	3	3	4	3	4	2	3	3	1	5	3	3
305	Chendu Sport University	wushu routine	19	2	The Third Prize	1	1	4	3	1	1	2	1	1	3	4	23:00	60	07:50	7	2	0	0	0	0	0	0	0	0	0	1	0	0	1	4	1	5	1	4	2	4	4	4	5	5	2	5	4	1
306	Chendu Sport University	Wu Shu Sanda	20	2	The Ninth Prize	1	2	4	3	1	1	2	2	1	3	3	23:10	20	06:50	7	3	2	2	0	3	0	0	0	0	0	2	0	0	2	3	1	4	2	3	5	1	4	2	1	5	1	4	2	5
307	Chendu Sport University	Wu Shu Sanda	20	2	The Third Prize	1	1	4	4	1	1	2	2	1	3	4	23:10	10	07:10	8	1	0	0	0	0	0	0	0	0	0	2	0	0	1	3	2	2	3	3	4	4	2	2	3	3	3	4	4	2
308	Chendu Sport University	Wu Shu Sanda	19	3	The First Prize	1	1	3	3	3	3	2	1	1	3	4	23:30	30	07:30	8	1	1	0	0	0	0	0	2	2	0	1	0	0	1	4	2	3	2	1	5	2	4	2	1	4	2	4	2	5
309	Chendu Sport University	Wu Shu Sanda	18	3	The Second Prize	1	1	2	4	2	1	2	1	1	3	4	23:30	20	07:30	8	1	0	1	0	3	0	0	1	3	3	2	0	2	3	4	1	2	4	5	2	5	5	4	4	4	2	4	4	1
310	Chendu Sport University	Wu Shu Sanda	19	2	The Second Prize	1	1	2	3	1	3	2	2	1	3	4	23:00	20	07:00	8	1	2	2	2	0	2	0	2	0	0	1	0	0	0	4	2	2	2	2	3	3	3	3	3	3	3	5	3	2
311	Chendu Sport University	Wu Shu Sanda	18	3	The First Prize	1	1	3	4	1	3	2	2	1	3	4	22:50	15	06:40	7	3	0	0	0	1	0	0	0	1	0	2	0	2	0	3	2	2	2	4	4	3	3	4	4	2	3	5	4	1
312	Chendu Sport University	Wu Shu Sanda	18	3	The First Prize	1	1	2	4	1	1	2	2	1	3	4	22:55	20	06:50	7	3	0	0	0	2	2	0	0	1	0	1	0	2	0	3	2	2	2	4	4	3	3	4	4	2	3	5	4	1
313	Chendu Sport University	Wu Shu Sanda	19	2	nothing	1	1	4	4	1	2	2	2	1	3	4	23:15	8	07:15	8	2	2	0	0	0	0	0	0	0	0	1	0	0	1	3	1	3	2	3	4	3	3	1	4	3	3	5	3	1
314	Chendu Sport University	Wu Shu Sanda	19	2	nothing	1	1	1	4	4	3	2	2	1	3	4	22:30	10	06:40	8	0	2	2	0	1	1	0	0	1	1	1	0	1	1	4	2	3	2	3	3	4	3	3	2	2	2	4	4	2
315	Chendu Sport University	Wu Shu Sanda	19	2	nothing	1	1	3	4	1	1	2	2	1	3	4	00:00	30	06:50	6.5	3	2	2	1	0	0	0	1	1	1	1	3	1	1	4	1	4	1	2	3	1	2	2	2	3	2	5	4	3
316	Chendu Sport University	Wu Shu Sanda	19	2	The Third Prize	1	1	3	2	1	3	2	1	1	3	4	23:00	20	07:30	8.5	2	0	0	0	0	1	0	0	0	1	1	0	2	1	5	2	3	1	3	5	4	3	3	2	3	2	4	3	4
317	Chendu Sport University	Wu Shu Sanda	18	1	The First Prize	1	1	3	2	1	1	2	1	1	3	4	22:40	20	07:40	9	2	0	0	0	0	0	0	0	0	0	0	0	2	1	5	2	3	1	3	4	4	3	1	2	3	2	4	2	3
318	Chendu Sport University	wushu routine	20	4	The Second Prize	1	1	4	4	3	1	2	1	1	3	4	22:30	30	07:20	7	2	2	2	1	1	0	2	1	0	1	1	0	2	2	3	3	3	3	3	3	3	3	3	3	3	2	4	4	3
319	Chendu Sport University	Football	21	2	The First Prize	2	3	4	3	1	1	2	2	1	2	3	22:30	60	09:30	8	3	3	2	0	0	0	0	1	0	2	2	0	2	1	2	1	2	2	4	4	2	2	2	2	4	2	4	4	2
320	Chendu Sport University	Wu Shu Sanda	20	3	The First Prize	1	2	1	3	4	3	2	2	1	3	4	22:30	20	06:40	7	2	0	0	0	0	0	1	0	0	0	1	0	1	1	4	2	3	2	3	4	3	3	2	2	2	2	4	4	2
321	Chendu Sport University	Taekwondo	22	2	The First Prize	1	3	4	3	4	1	2	2	1	3	3	00:00	60	07:50	7	2	3	2	0	0	0	2	1	0	1	2	0	2	2	4	1	4	3	4	4	3	3	2	3	4	2	3	2	4
322	Chendu Sport University	Football	19	2	The fifth Prize	2	2	4	3	3	3	2	1	1	2	2	23:42	30	07:42	8	3	3	1	0	0	3	0	2	3	0	2	0	3	3	4	2	4	2	2	4	2	3	2	3	3	4	5	5	1
323	Chendu Sport University	Football	19	2	The First Prize	2	2	4	3	1	1	2	2	1	3	3	23:05	10	07:30	8	0	0	0	0	0	0	0	0	0	0	0	0	0	0	4	1	2	2	2	4	2	3	2	2	4	2	5	3	2
324	Chendu Sport University	Football	22	2	The fifth Prize	2	3	4	3	4	1	2	2	1	3	3	22:30	30	08:00	7	2	3	2	1	2	2	1	0	1	0	1	0	2	2	3	1	4	2	4	3	5	2	4	2	4	4	4	4	2
325	Chendu Sport University	Football	20	2	The First Prize	2	3	4	3	3	1	2	2	1	3	3	22:30	15	08:00	8	0	0	0	0	0	1	0	0	0	0	1	0	1	1	5	1	3	1	2	5	2	3	1	3	3	2	5	2	3
326	Chendu Sport University	Football	20	2	The First Prize	2	3	4	3	4	1	2	2	1	2	3	22:00	60	09:00	8	3	2	1	0	2	3	0	0	1	0	2	1	3	2	2	3	3	4	4	3	4	3	3	4	3	2	4	4	3
327	Chendu Sport University	Football	18	2	The First Prize	2	1	4	3	4	1	2	2	1	2	2	23:30	60	07:10	6	0	0	0	0	1	1	0	0	0	0	0	0	2	1	3	3	3	2	2	4	3	2	4	4	3	2	4	4	3
328	Chendu Sport University	Football	19	2	The First Prize	2	2	4	3	3	3	2	2	1	2	2	00:00	60	08:00	7	2	0	1	3	1	3	0	0	0	0	1	0	2	1	2	1	4	4	5	2	4	4	4	4	4	4	5	5	4
329	Chendu Sport University	Football	21	3	The Second Prize	2	3	3	3	1	1	2	2	1	2	3	22:00	60	07:50	7	2	1	0	1	0	2	0	2	2	2	2	0	2	1	4	3	3	3	3	2	2	3	2	2	4	2	5	3	2
330	Chendu Sport University	Wu Shu Sanda	22	2	The Third Prize	1	2	4	2	3	1	2	2	1	3	4	23:30	5	06:50	7	2	1	1	0	2	0	0	1	0	0	1	0	3	2	3	2	3	3	2	4	4	3	2	2	4	2	3	4	3
331	Chendu Sport University	Football	22	2	The First Prize	2	2	4	3	2	1	2	1	1	3	4	23:30	20	09:00	8	0	2	0	0	0	0	0	1	0	0	1	0	1	1	4	1	4	2	2	3	4	3	2	3	4	1	5	5	4
332	Chendu Sport University	Wu Shu Sanda	21	2	The Second Prize	1	2	4	3	2	1	2	1	1	3	4	23:20	30	07:20	8	2	0	0	0	0	0	0	0	0	0	0	0	2	1	5	2	3	1	3	4	4	3	1	2	3	2	4	2	3
333	Chendu Sport University	Football	23	3	nothing	2	2	4	3	1	3	2	1	1	2	2	23:00	60	08:00	7	2	2	0	1	1	1	0	0	1	1	0	0	1	1	4	2	4	4	4	3	2	3	4	3	2	4	3	4	3
334	Chendu Sport University	Football	21	3	The First Prize	2	2	1	3	3	1	2	2	1	2	2	22:00	10	08:00	7	0	2	3	0	0	3	0	2	3	0	2	0	2	2	3	3	3	3	3	2	2	3	3	3	3	3	3	3	3
335	Chendu Sport University	Football	22	2	The First Prize	2	2	4	3	1	1	2	2	1	2	3	22:30	60	07:40	8	1	0	0	0	0	1	0	0	0	0	2	0	0	0	4	1	4	2	2	4	3	5	1	2	4	1	5	1	2
336	Chendu Sport University	Athletics	19	3	The First Prize	2	2	4	3	3	1	2	2	1	2	3	23:00	20	07:30	8	0	0	1	0	0	0	0	0	0	0	1	0	0	1	4	2	4	2	2	5	3	3	2	3	5	2	4	2	2
337	Chendu Sport University	Football	20	3	The Second Prize	2	2	4	3	4	1	2	2	1	2	3	22:30	30	07:45	8	0	0	1	0	0	2	0	0	0	0	0	0	0	0	4	2	4	3	3	3	4	4	2	2	4	2	4	2	4
338	Chendu Sport University	Football	19	3	The Second Prize	2	2	4	3	1	1	2	1	1	3	3	22:30	30	07:30	8	1	0	0	1	0	0	1	0	0	0	1	0	0	0	4	1	2	2	2	4	2	4	3	3	4	4	5	2	3
339	Chendu Sport University	Football	19	2	The First Prize	2	1	4	3	4	1	2	2	1	2	3	23:30	10	08:05	8	0	0	0	0	2	2	0	0	0	0	1	0	1	1	3	1	2	4	4	3	4	3	2	4	4	3	4	4	2
340	Chendu Sport University	Wu Shu Sanda	18	2	The fifth Prize	1	1	3	3	1	1	2	2	1	3	4	23:10	20	07:10	8	0	1	2	2	0	2	0	0	0	1	0	0	0	0	4	2	2	2	2	3	3	3	3	3	3	3	5	3	2
341	Chendu Sport University	Taekwondo	21	2	The Second Prize	1	4	4	3	2	1	2	1	1	3	4	22:00	30	09:30	10	3	0	3	0	0	0	0	0	1	0	1	0	0	0	3	2	5	4	5	5	2	5	4	3	4	2	5	5	5
342	Chendu Sport University	Taekwondo	23	2	The Second Prize	2	4	4	3	1	1	2	1	1	2	3	20:00	30	08:30	12	2	0	1	0	2	3	0	1	0	1	1	0	1	1	3	1	3	2	2	2	3	3	2	2	4	2	5	3	5
343	Chendu Sport University	Taekwondo	22	2	The First Prize	2	4	4	3	3	1	2	1	1	2	2	23:00	45	10:30	8	1	2	0	0	0	0	2	0	1	0	1	0	0	0	4	2	4	2	3	4	3	4	2	4	4	1	4	3	4
344	Chendu Sport University	Taekwondo	20	2	The fifth Prize	1	3	4	3	4	3	2	1	1	2	4	23:00	5	07:30	8	0	0	0	0	1	0	0	0	3	0	1	0	1	1	4	1	5	2	1	4	3	3	2	1	4	2	5	1	4
345	Chendu Sport University	Taekwondo	19	3	The First Prize	2	2	2	4	2	1	2	2	1	2	3	19:30	20	07:30	12	1	1	0	0	0	0	0	1	1	1	1	0	1	1	5	1	3	2	2	4	3	4	1	1	5	1	5	2	3
346	Chendu Sport University	Taekwondo	21	2	The First Prize	1	4	4	3	1	1	2	1	1	3	4	22:00	20	08:00	9	0	0	1	0	0	0	0	0	0	0	0	1	0	0	4	1	4	1	1	4	2	5	1	1	4	1	4	1	2
347	Chendu Sport University	Football	20	2	The First Prize	2	3	4	3	4	1	2	2	1	2	3	22:00	15	08:30	9	2	3	0	0	0	3	0	0	0	0	1	0	2	1	2	1	4	2	4	4	3	3	3	4	5	3	5	5	3
348	Chendu Sport University	Football	20	2	The First Prize	2	3	4	3	4	1	2	2	1	2	3	23:30	60	08:00	8	3	3	2	1	1	3	0	2	0	2	2	2	1	1	4	1	3	4	4	5	5	4	2	4	4	2	4	5	5
349	Chendu Sport University	exercise training	23	2	The First Prize	2	3	4	3	4	1	2	1	1	2	3	21:30	30	08:00	10	3	3	3	2	3	3	0	3	0	2	1	0	3	1	3	1	3	4	3	3	4	4	2	3	3	3	4	4	1
350	Chendu Sport University	judo	22	2	The First Prize	2	4	4	3	3	1	2	2	1	3	3	00:00	30	06:45	5	2	0	1	0	0	3	1	0	0	2	1	0	2	2	3	1	3	1	2	4	3	4	2	2	4	1	4	4	3
351	Chendu Sport University	judo	22	2	The Third Prize	2	4	4	3	1	1	2	2	1	3	3	22:30	30	06:45	8	1	0	0	0	1	1	0	0	0	1	1	0	2	1	4	2	2	1	2	2	3	4	1	1	4	2	4	2	4
352	Chendu Sport University	judo	22	2	The First Prize	2	4	4	3	1	1	2	2	1	3	3	23:00	10	06:40	7	1	0	0	0	0	0	0	0	0	1	1	0	3	1	3	2	3	4	2	4	2	3	1	3	4	4	4	5	4
353	Chendu Sport University	judo	22	2	The First Prize	1	3	4	3	4	1	1	2	1	3	3	00:40	30	08:40	8	0	0	0	0	3	2	2	0	0	0	0	0	3	0	3	1	4	1	5	5	5	5	5	5	5	5	5	5	3
354	Chendu Sport University	judo	20	2	The Third Prize	1	3	4	4	3	1	1	1	1	3	3	00:00	30	08:00	7	1	2	0	0	3	1	2	0	1	0	1	0	2	2	2	1	1	4	5	3	3	3	4	4	3	2	5	5	3
355	Chendu Sport University	judo	19	4	nothing	1	2	4	4	1	1	2	2	1	3	4	23:30	30	07:30	8	3	0	2	0	1	1	1	1	1	1	1	0	1	1	5	2	3	2	4	4	4	3	2	2	4	1	2	3	3
356	Chendu Sport University	exercise training	19	4	nothing	2	1	4	3	1	2	2	2	1	3	4	23:30	15	06:40	7	2	3	3	1	2	3	2	2	2	1	2	3	3	3	4	2	2	2	2	4	4	2	2	2	3	2	4	4	2
357	Chendu Sport University	exercise training	19	4	The Second Prize	2	1	3	3	4	3	2	1	1	2	2	22:30	120	08:00	9	0	0	0	0	2	1	0	0	1	0	0	0	2	2	3	2	2	2	4	4	3	2	3	4	4	3	2	4	2
358	Chendu Sport University	judo	20	4	nothing	2	3	1	4	1	3	2	1	1	3	4	23:00	30	07:00	8	2	2	2	0	3	3	0	0	2	2	1	0	3	1	4	1	4	1	1	4	4	5	1	2	4	3	4	3	4
359	Chendu Sport University	judo	23	4	nothing	2	3	1	4	1	1	2	2	1	3	4	23:30	40	07:40	6	2	3	2	3	3	2	1	1	3	3	2	0	3	1	4	2	4	1	1	4	4	4	1	3	4	1	5	2	3
360	Chendu Sport University	Wu Shu Sanda	19	4	nothing	2	2	4	4	1	1	2	2	1	3	3	23:00	20	07:30	7	1	0	0	0	1	0	0	0	0	0	1	0	0	0	5	1	4	1	4	4	2	4	1	3	4	1	5	3	3
361	Chendu Sport University	judo	21	2	The Second Prize	1	2	4	3	4	1	1	2	1	3	3	23:30	30	06:40	6	3	2	0	0	0	0	0	1	0	0	1	0	2	2	2	2	4	4	4	2	3	4	4	5	4	2	5	4	1
362	Chendu Sport University	judo	18	4	nothing	2	1	4	3	1	1	2	2	1	3	4	23:00	10	06:30	7	1	2	0	0	0	3	1	0	0	1	1	0	2	1	2	3	2	2	4	4	4	2	4	2	4	2	4	4	2
363	Chendu Sport University	exercise training	20	4	nothing	2	1	3	3	4	3	2	2	1	3	4	23:30	20	06:30	6	0	0	2	0	0	1	1	0	1	0	1	0	3	1	4	1	3	3	3	4	3	2	3	3	3	2	3	4	3
364	Chendu Sport University	judo	19	2	The Second Prize	2	2	4	3	4	1	2	1	1	3	3	22:00	40	06:30	7	0	2	0	0	1	1	0	0	0	0	1	0	1	0	3	1	2	2	2	3	4	3	2	4	3	2	4	4	3
365	Chendu Sport University	judo	20	2	The Third Prize	2	2	4	3	1	1	2	2	1	3	3	21:40	20	06:30	8	1	2	2	0	0	2	1	0	0	1	1	0	1	0	3	1	2	1	3	2	3	3	1	3	2	2	4	4	2
366	Chendu Sport University	judo	27	2	The First Prize	2	4	4	3	4	1	2	2	1	3	3	23:30	20	06:45	6	1	2	1	1	0	2	1	0	0	1	1	0	0	1	4	2	3	2	2	4	2	4	2	3	4	2	4	3	3
367	Chendu Sport University	judo	18	4	nothing	2	1	3	3	4	1	2	1	1	3	4	23:00	60	06:30	6	3	3	1	1	0	3	1	0	2	2	1	0	0	1	5	1	3	1	1	4	3	4	2	3	4	4	5	3	5
368	Chendu Sport University	judo	25	2	The First Prize	1	4	4	3	3	3	2	2	1	3	3	00:10	20	07:00	6	1	1	1	0	0	1	1	2	0	1	1	0	2	1	3	3	4	3	3	2	3	4	2	3	4	2	4	4	3
369	Chendu Sport University	judo	20	4	nothing	2	3	4	3	4	1	2	2	1	3	3	23:30	20	06:25	6	1	2	2	2	3	2	1	1	3	3	2	0	3	2	4	1	3	3	2	4	3	5	1	2	5	3	5	4	3
370	Chendu Sport University	Wu Shu Sanda	21	1	The First Prize	1	3	4	3	1	1	2	1	1	3	3	00:00	10	09:30	8	3	0	1	1	0	2	0	0	2	2	1	0	2	2	3	3	4	4	4	3	4	3	4	3	4	4	4	4	3
371	Chendu Sport University	Wu Shu Sanda	19	4	nothing	1	1	3	4	4	2	2	1	1	3	3	22:30	15	07:30	8	1	0	0	0	3	3	0	1	1	3	1	0	2	1	4	1	4	2	3	3	3	2	2	5	2	3	5	3	3
372	Chendu Sport University	Wu Shu Sanda	18	3	The First Prize	1	1	3	4	4	1	2	1	1	3	3	23:30	10	07:30	8	1	0	0	0	0	0	0	0	0	0	1	0	0	0	4	1	4	2	2	4	2	4	2	2	3	2	5	2	3
373	Chendu Sport University	Wu Shu Sanda	17	3	The First Prize	1	1	4	4	1	1	2	1	1	3	4	21:30	30	08:30	10	0	0	1	0	0	0	0	0	0	0	0	0	0	0	4	1	4	1	1	4	3	4	1	1	3	1	5	2	1
374	Chendu Sport University	Wu Shu Sanda	19	4	nothing	1	1	3	4	4	1	2	1	1	2	2	21:00	30	08:30	10	0	0	0	0	0	0	0	0	0	0	0	0	0	1	4	4	3	3	3	4	4	3	4	4	3	4	3	4	4
375	Chendu Sport University	Wu Shu Sanda	22	4	nothing	1	1	4	4	1	1	2	1	1	3	2	21:00	30	08:00	11	0	0	0	0	0	0	0	0	0	0	0	0	1	1	4	1	4	1	1	5	1	5	1	4	4	1	5	1	4
376	Chendu Sport University	Wu Shu Sanda	18	2	nothing	1	1	3	4	4	1	2	2	1	3	2	23:20	20	07:10	7	1	0	1	0	1	0	2	0	1	0	1	2	2	1	3	4	3	4	4	2	2	3	4	3	3	4	3	3	4
377	Chendu Sport University	Wu Shu Sanda	19	4	nothing	2	2	3	4	1	3	2	2	1	3	3	23:30	30	07:40	6	1	1	2	1	2	2	1	2	2	1	1	0	2	1	4	3	3	4	3	4	4	3	3	2	3	4	2	4	3
378	Chendu Sport University	Wushu	21	4	nothing	1	2	1	4	4	1	2	2	1	3	3	00:00	5	07:25	7	0	0	0	0	3	2	0	1	0	0	0	0	3	1	4	3	3	4	5	3	3	3	4	4	4	4	4	5	1
379	Chendu Sport University	Wushu	20	1	The Third Prize	2	3	3	2	2	1	2	2	1	3	3	00:00	20	08:00	8	0	2	2	0	1	2	0	0	0	0	1	0	2	0	4	1	4	3	4	3	2	4	2	2	4	2	4	4	4
380	Chendu Sport University	Wushu	21	3	The Second Prize	2	2	1	4	4	1	2	2	1	3	3	23:30	20	08:00	8	1	1	0	0	0	1	0	0	0	0	1	0	0	1	5	1	4	1	2	1	2	5	1	3	4	2	5	2	5
381	Chendu Sport University	sports and leisure	20	4	nothing	2	2	3	4	2	1	2	2	1	2	2	21:23	10	07:30	9	0	0	1	0	0	1	1	0	0	0	0	0	0	1	2	2	3	3	3	3	4	3	4	4	3	5	3	4	3
382	Chendu Sport University	wushu routine	20	4	nothing	2	2	4	1	3	1	2	1	1	2	4	20:30	60	08:30	10	3	2	2	1	2	1	0	1	2	3	2	2	1	3	3	3	3	3	2	2	3	3	3	4	4	3	2	3	1
383	Shanxi University	wushu routine	20	3	The Third Prize	1	1	2	4	4	1	2	1	1	2	2	00:30	10	09:30	9	2	2	1	0	2	1	1	0	1	0	1	0	1	1	4	2	4	2	2	4	4	3	2	4	4	2	4	3	3
384	Chendu Sport University	wushu routine	19	4	nothing	1	2	3	4	4	1	1	2	1	2	2	02:30	120	08:05	5	2	0	1	0	2	1	1	2	1	2	2	0	2	1	4	3	4	3	2	4	2	3	4	3	4	3	2	3	4
385	Chendu Sport University	Wu Shu Sanda	20	4	nothing	1	2	1	4	2	1	2	2	1	1	2	00:00	30	06:30	6	0	0	0	0	0	0	0	0	0	0	0	0	0	0	5	4	3	5	3	2	3	3	3	3	3	3	3	3	3
386	Chendu Sport University	Wu Shu Sanda	20	4	The First Prize	1	2	4	4	3	1	1	2	1	3	4	23:30	30	07:30	7	2	3	0	0	0	0	0	0	0	0	2	2	0	2	3	3	2	4	2	4	3	1	3	4	2	3	1	3	3
387	Chendu Sport University	Wu Shu Sanda	19	4	nothing	2	2	3	4	1	1	2	2	1	3	4	21:00	10	07:00	10	0	0	0	0	0	3	0	0	0	0	0	0	0	0	5	1	5	1	1	5	2	5	1	1	5	1	5	1	5
388	Chendu Sport University	Wu Shu Sanda	20	4	The Third Prize	2	2	1	4	2	1	2	1	1	2	2	00:30	30	07:30	7	3	3	1	2	2	3	0	2	3	3	3	3	3	3	4	2	3	4	3	3	4	3	3	3	3	4	3	4	3
389	Chendu Sport University	Wu Shu Sanda	20	4	The Third Prize	2	2	1	4	2	1	2	1	1	2	2	00:30	30	07:30	7	3	3	1	2	2	3	0	2	3	3	3	3	3	3	4	2	3	4	3	3	4	3	3	3	3	4	3	4	3
390	Chendu Sport University	Wu Shu Sanda	20	4	The Third Prize	2	2	1	4	2	1	2	1	1	2	2	00:30	30	07:30	7	3	3	1	2	2	3	0	2	3	3	3	3	3	3	4	2	3	4	3	3	4	3	3	3	3	4	3	4	3
391	Chendu Sport University	Wu Shu Sanda	20	4	nothing	1	2	4	1	4	1	2	2	1	3	4	23:30	5	08:00	8	0	0	0	0	0	0	0	0	0	0	0	0	0	0	5	1	5	1	1	1	5	5	1	1	5	1	5	1	3
392	Chendu Sport University	Wu Shu Sanda	20	4	nothing	2	2	3	4	4	1	2	2	1	2	2	23:00	10	07:30	8	0	0	0	0	0	0	0	0	0	0	0	0	0	0	4	1	4	1	1	5	1	4	1	1	4	1	4	3	4
392	Chendu Sport University	wushu routine	19	4	nothing	2	2	4	4	4	1	2	2	1	2	2	22:30	2	08:00	9	0	0	0	0	0	0	0	0	0	0	1	0	0	0	4	1	4	1	1	5	1	5	1	1	4	1	5	1	1
394	Chendu Sport University	wushu routine	19	3	The Second Prize	1	2	4	4	3	1	1	1	1	2	2	23:00	60	09:30	8	3	3	2	2	3	3	3	3	1	2	2	0	2	1	2	4	4	4	4	4	4	2	4	4	2	4	4	4	3
395	Chendu Sport University	wushu routine	19	4	nothing	1	2	3	4	1	1	2	2	1	2	2	22:00	30	08:10	8	0	0	1	0	0	0	0	1	0	0	1	0	0	0	4	2	4	1	1	4	1	3	3	3	4	1	5	4	2
396	Chendu Sport University	wushu routine	20	3	The Second Prize	1	2	4	4	4	1	2	1	1	3	2	23:30	5	08:00	8	0	1	0	0	0	3	0	2	2	2	1	0	3	1	3	2	3	2	4	4	4	3	3	2	4	3	4	4	3
397	Chendu Sport University	wushu routine	20	4	nothing	1	2	4	4	4	1	2	2	1	3	3	01:30	5	08:00	6	0	0	0	0	0	0	0	0	0	0	0	0	0	0	3	3	3	3	3	3	3	3	3	3	3	3	3	3	3
398	Chendu Sport University	wushu routine	20	4	nothing	1	2	2	4	3	1	2	2	1	3	3	00:30	10	08:00	7	2	2	0	0	0	0	0	0	0	1	1	0	0	0	4	2	4	2	1	5	2	4	2	1	3	1	4	2	5
399	Chendu Sport University	wushu routine	21	4	nothing	1	2	3	4	1	1	1	2	1	2	1	00:00	30	08:00	8	3	2	0	0	1	2	2	1	0	2	2	0	3	3	4	2	5	5	5	3	5	5	5	4	5	1	4	4	4
400	Chendu Sport University	wushu routine	21	3	The Third Prize	1	2	2	4	3	1	2	2	1	2	2	00:00	35	07:50	6	2	2	1	0	1	1	0	1	0	1	1	0	2	2	1	1	1	4	5	4	5	1	3	4	3	2	4	5	3
401	Chendu Sport University	wushu routine	20	2	The First Prize	1	2	4	4	4	1	1	2	1	2	1	00:30	30	08:30	7	2	1	2	2	2	2	2	2	1	2	2	1	2	1	3	3	3	4	4	3	4	3	3	4	3	3	2	5	3
402	Chendu Sport University	wushu routine	19	4	The Second Prize	2	2	4	4	4	3	2	1	1	2	2	23:30	10	09:00	8	0	3	3	0	0	2	0	0	0	2	1	0	1	1	4	2	4	4	4	3	4	4	3	4	4	4	4	4	4
403	Chendu Sport University	wushu routine	20	4	nothing	2	2	4	4	4	3	2	1	1	2	2	00:00	30	08:00	7	1	1	1	1	1	1	1	1	1	1	1	0	1	1	3	4	3	3	4	3	3	4	3	3	4	3	3	3	4
404	Chendu Sport University	wushu routine	21	4	nothing	2	2	4	4	3	3	2	1	1	2	4	00:00	30	08:00	8	3	3	1	1	1	1	1	1	1	1	2	1	1	1	3	3	3	2	3	4	4	3	4	3	3	3	3	3	4
405	Chendu Sport University	wushu routine	21	4	nothing	2	2	4	4	3	3	2	1	1	2	3	00:00	30	08:00	8	3	3	1	1	1	1	1	1	1	1	2	1	2	2	3	4	4	3	3	3	3	2	3	3	3	2	1	4	3
406	Chendu Sport University	wushu routine	20	4	The Second Prize	1	2	4	4	1	1	2	1	1	2	1	22:30	30	07:30	8	2	2	1	0	0	3	1	1	1	2	1	0	1	0	4	3	5	3	4	3	4	4	3	3	4	3	5	4	3
407	Chendu Sport University	wushu routine	19	4	nothing	1	3	4	2	4	1	2	2	1	2	1	21:30	10	06:30	8	2	2	3	2	2	2	3	1	0	0	1	0	0	1	4	4	3	3	2	4	3	3	1	3	5	3	3	5	5
408	Chendu Sport University	dancesport	21	3	The Second Prize	1	3	4	3	3	1	2	2	1	3	4	23:00	20	08:00	2	0	1	0	0	0	0	1	1	1	0	1	0	1	1	1	3	4	3	2	3	4	2	4	3	2	3	3	3	2
409	Chendu Sport University	wushu routine	20	4	The First Prize	1	2	4	1	1	1	1	2	1	3	2	23:00	35	07:00	8	0	1	3	2	2	1	2	0	0	0	2	2	1	1	5	4	4	4	3	3	5	3	2	5	2	2	5	1	1
410	Chendu Sport University	Wu Shu Sanda	21	4	nothing	1	2	3	3	2	1	1	2	1	2	2	00:00	50	07:30	6.5	3	2	0	2	2	2	3	3	2	2	2	0	3	3	5	1	5	5	5	2	5	5	5	3	5	1	5	2	4
411	Chendu Sport University	wushu routine	20	4	nothing	1	2	4	3	1	1	2	2	1	3	4	23:30	40	07:20	7	0	0	0	1	0	2	2	0	1	1	1	0	0	0	4	3	2	3	3	3	3	3	3	3	3	3	3	4	3
412	Chendu Sport University	wushu routine	19	4	nothing	1	2	4	4	1	1	2	1	1	2	2	00:00	5	08:30	8	2	1	1	0	2	3	1	0	2	1	1	0	2	1	3	3	4	4	4	3	2	3	3	3	3	2	4	3	2
413	Chendu Sport University	wushu routine	20	4	nothing	1	2	4	1	2	1	2	2	1	3	2	20:00	30	07:00	11	0	0	1	1	1	2	2	1	2	2	1	1	1	2	3	3	4	3	4	3	4	4	4	2	3	3	4	5	3
414	Chendu Sport University	wushu routine	20	4	nothing	1	2	4	4	2	1	2	2	1	3	3	23:00	60	08:10	8	0	0	0	0	0	0	0	0	0	0	0	0	0	0	4	2	3	4	4	5	4	3	2	2	5	1	5	1	1
415	Chendu Sport University	Wu Shu Sanda	20	4	nothing	2	2	4	4	3	1	2	2	1	2	2	23:30	10	08:00	8	0	0	1	0	0	2	1	2	1	1	2	0	0	0	4	2	3	3	3	4	4	3	2	3	4	3	2	3	4
416	Chendu Sport University	Wu Shu Sanda	20	4	The Third Prize	1	1	3	3	2	1	2	2	1	2	2	23:20	10	06:50	6	1	2	2	2	1	1	1	2	1	1	1	0	2	1	4	4	3	3	4	2	3	3	3	2	3	3	2	3	2
417	Chendu Sport University	Wu Shu Sanda	22	4	The First Prize	1	2	3	2	1	1	2	2	1	3	3	23:30	20	07:40	7	1	1	2	2	1	1	1	2	1	1	1	1	0	0	4	4	3	3	4	3	2	3	3	4	4	3	3	4	4
418	Chendu Sport University	Wu Shu Sanda	20	4	The Second Prize	1	2	3	3	2	1	2	2	1	2	3	00:20	30	07:20	7	2	1	1	1	2	1	1	2	1	1	1	1	1	1	4	4	3	3	3	4	3	4	4	3	2	3	3	3	2
419	Chendu Sport University	wushu routine	19	4	nothing	1	1	2	4	4	1	2	2	1	3	1	20:00	10	07:00	8	0	0	0	0	0	1	0	1	1	0	0	0	0	0	3	4	2	3	3	3	4	3	3	3	3	3	3	3	3
420	Chendu Sport University	wushu routine	19	4	nothing	1	1	2	4	4	1	2	1	1	3	2	23:00	40	08:30	8	1	1	2	0	1	3	0	1	2	0	0	1	1	0	3	3	2	3	3	4	3	4	3	4	3	4	3	3	3
421	Chendu Sport University	karate	21	4	nothing	2	3	3	3	1	2	2	2	1	2	2	00:00	30	07:55	6	2	0	0	0	0	0	0	0	0	0	2	0	1	1	4	1	3	1	2	2	3	3	3	2	4	2	5	4	3
422	Chendu Sport University	karate	20	1	The Third Prize	2	3	3	2	2	1	2	2	1	2	2	23:30	30	08:00	8	1	2	2	0	1	1	0	0	0	0	1	0	1	0	4	2	4	3	4	4	4	4	2	2	4	2	4	4	4
423	Chendu Sport University	karate	22	4	The Second Prize	1	3	4	3	1	1	2	1	1	2	2	23:00	30	07:50	8	3	1	0	0	0	1	2	0	2	0	1	1	2	1	4	2	4	4	2	2	2	4	2	1	4	2	4	4	4
424	Chendu Sport University	wushu routine	19	4	nothing	1	2	4	4	4	1	2	2	1	3	4	00:00	10	08:00	8	0	0	2	0	0	0	0	0	0	0	1	0	2	1	4	1	4	1	2	4	4	3	5	4	2	4	2	4	4
425	Chendu Sport University	volleyball	19	4	nothing	1	1	3	3	2	1	2	1	1	2	2	23:00	15	08:00	8	0	0	0	0	0	0	0	0	0	0	0	0	0	0	5	1	4	1	1	5	5	1	4	1	5	1	5	1	5
426	Chendu Sport University	wushu routine	20	4	nothing	1	2	2	3	4	1	2	1	1	2	2	22:30	7	07:30	7	0	0	0	0	0	0	0	0	0	0	0	0	0	0	5	1	4	1	1	5	1	4	1	5	5	1	5	1	5
427	Chendu Sport University	Wu Shu Sanda	20	4	nothing	2	2	2	4	1	1	2	1	1	2	3	22:30	10	07:30	8.5	0	0	0	0	0	0	0	0	0	0	0	0	0	0	5	1	4	1	1	5	2	4	1	1	5	1	4	1	5
428	Chendu Sport University	Wu Shu Sanda	21	4	nothing	1	2	2	4	1	1	2	1	1	2	2	23:00	10	07:50	8	0	0	0	0	0	0	0	0	0	0	0	0	0	0	5	1	4	1	1	5	1	4	1	1	5	1	5	1	5
429	Chendu Sport University	Wu Shu Sanda	20	4	nothing	2	3	3	3	4	1	2	1	1	2	2	23:00	7	07:00	8	0	0	0	0	0	0	0	0	0	0	0	0	0	0	5	1	4	1	1	5	1	4	1	1	5	1	5	1	5
430	Shanxi University	wushu routine	20	2	The First Prize	1	1	4	4	4	3	2	2	1	2	2	00:00	10	08:00	8	2	2	0	2	0	1	0	0	0	0	1	0	1	0	4	1	3	2	2	4	2	4	2	2	3	1	4	2	3
431	Shanxi University	wushu routine	18	4	nothing	1	1	2	4	3	1	1	1	1	2	2	01:30	30	09:30	6	3	0	2	0	1	3	3	0	3	0	1	0	3	3	2	2	2	2	5	2	4	2	3	4	3	2	3	4	3
432	Chendu Sport University	wushu routine	19	2	The Second Prize	2	2	4	3	4	2	2	1	1	2	2	23:00	20	08:00	7	1	0	1	0	1	2	1	1	1	0	1	0	1	1	4	1	3	2	2	4	3	4	2	3	4	2	5	3	3
433	Chendu Sport University	wushu routine	20	3	The Third Prize	1	2	4	4	1	1	2	2	1	2	3	23:30	2	07:30	8	0	0	2	0	3	2	0	0	0	0	1	0	3	2	4	2	5	2	2	5	3	5	2	3	5	3	5	4	5
434	Chendu Sport University	wushu routine	22	4	nothing	1	2	2	4	3	1	2	1	1	2	2	23:30	45	07:20	7	3	0	0	0	0	0	0	0	0	0	1	0	2	1	3	1	3	1	2	2	1	3	1	2	3	1	3	4	5
435	Chendu Sport University	wushu routine	20	4	nothing	1	2	4	4	1	1	2	1	1	2	2	23:00	20	07:20	8	2	2	1	0	2	1	2	0	1	1	1	0	1	1	3	3	3	3	3	3	3	4	3	3	3	2	5	3	3
436	Chendu Sport University	wushu routine	19	4	nothing	1	2	4	4	1	1	2	1	1	2	2	00:00	30	08:10	7	3	2	1	1	0	1	1	0	0	0	2	0	3	2	4	1	5	2	1	5	1	4	1	1	3	1	3	3	5
437	Chendu Sport University	wushu routine	19	4	nothing	1	2	2	4	4	1	2	2	1	2	1	23:30	20	08:00	8	1	0	0	0	0	2	0	1	0	0	1	0	0	1	4	1	4	2	3	4	2	5	1	2	4	1	4	1	5
438	Chendu Sport University	wushu routine	20	4	nothing	1	2	4	4	4	1	2	1	1	2	2	00:30	5	08:00	7	1	0	1	0	1	1	1	0	0	0	1	0	0	1	3	3	3	3	3	3	3	3	3	2	4	1	3	3	3
439	Chendu Sport University	wushu routine	19	4	nothing	2	2	4	3	4	1	2	1	1	2	2	23:00	30	08:00	7	2	2	3	3	3	3	0	2	1	3	1	0	2	3	4	3	4	5	5	2	5	2	5	3	3	4	2	5	1
440	Chendu Sport University	health Qigong	18	3	The First Prize	2	2	4	4	1	2	2	1	1	2	2	01:30	60	07:30	6	3	0	1	3	2	3	1	3	3	2	2	1	3	3	4	3	3	4	4	3	3	4	4	3	3	3	4	4	4
441	Chendu Sport University	Wu Shu Sanda	18	2	The fifth Prize	2	1	4	4	4	1	2	1	1	2	2	23:11	10	08:10	9	0	0	0	0	0	0	0	0	1	0	0	0	0	0	5	1	5	2	1	4	2	5	2	1	4	1	5	1	4
442	Chendu Sport University	Wu Shu Sanda	18	4	nothing	2	2	4	3	4	1	1	1	1	1	1	00:00	20	08:30	8	1	1	2	2	1	1	1	1	1	0	1	1	1	1	4	3	2	3	4	2	3	3	2	4	2	3	4	3	3
443	Chendu Sport University	Wu Shu Sanda	19	2	The First Prize	2	2	4	3	4	1	2	1	1	2	1	01:00	30	07:30	6	1	1	1	1	1	1	1	0	1	0	0	0	0	0	1	2	1	1	2	3	1	2	2	1	2	3	1	5	3
444	Chendu Sport University	Wu Shu Sanda	18	4	nothing	1	2	3	3	3	2	1	2	1	2	3	00:00	30	08:30	8	1	1	2	2	1	2	2	1	2	1	1	0	1	1	4	3	3	4	3	3	3	4	1	2	3	3	4	4	4
445	Chendu Sport University	wushu routine	20	4	nothing	2	2	4	4	1	1	2	2	1	3	1	22:30	10	07:30	9	0	0	2	0	0	1	0	0	0	0	0	0	1	0	5	1	3	1	5	5	1	5	1	1	5	1	5	1	3
446	Chendu Sport University	Wu Shu Sanda	20	4	nothing	1	2	4	4	2	1	2	2	1	3	1	22:00	10	08:00	10	0	0	2	0	0	1	0	0	0	0	0	0	1	0	5	1	3	1	2	4	1	5	1	2	5	2	4	1	4
447	Chendu Sport University	wushu routine	19	4	nothing	1	2	3	2	2	1	2	2	1	2	3	22:00	30	07:10	7	2	0	0	0	0	0	0	0	0	0	1	0	0	3	5	5	5	4	5	4	5	4	4	1	4	3	3	5	4
448	Shanxi University	wushu routine	18	4	nothing	2	1	2	4	2	1	2	1	1	2	3	22:30	15	07:00	7	0	0	0	0	0	0	0	0	1	0	1	0	0	1	3	1	3	3	3	3	2	3	3	3	3	1	4	2	2
449	Shanxi University	table tennis	19	4	nothing	2	1	3	3	4	1	2	1	1	2	2	22:00	10	07:00	7	0	0	0	0	0	2	0	0	2	1	1	0	2	2	5	1	5	3	3	5	3	4	3	2	4	2	5	2	3
450	Shanxi University	swimming	18	3	The First Prize	2	1	4	3	4	1	2	1	1	3	3	22:00	10	07:00	7	0	0	0	0	0	0	0	0	0	0	0	0	0	0	5	1	5	1	1	5	1	5	1	1	5	1	5	4	3
451	Shanxi University	archery	20	4	The fifth Prize	2	1	3	3	4	1	2	2	1	3	1	23:30	20	07:30	8	1	1	0	0	0	1	0	1	0	0	1	0	0	0	3	3	2	3	4	3	2	3	1	2	4	2	4	4	3
452	Shanxi University	wushu routine	17	4	nothing	2	1	2	4	1	1	2	2	1	2	2	23:30	10	07:30	8	0	0	0	0	0	0	0	0	0	0	1	0	0	0	4	2	3	2	2	4	2	3	2	2	3	2	4	3	2
453	Shanxi University	Athletics100m	18	4	nothing	2	1	2	4	3	1	2	2	1	2	2	23:30	20	06:45	7	0	0	2	0	0	0	0	1	0	2	1	0	0	0	4	1	3	2	1	5	2	3	1	2	4	2	4	2	1
454	Shanxi University	wushu routine	18	4	nothing	1	1	4	4	1	1	1	1	1	2	1	00:00	10	07:10	7	1	0	1	0	0	1	0	2	0	2	0	0	2	2	4	1	5	2	1	5	1	3	1	2	4	1	5	2	4
455	Shanxi University	long jump	19	4	nothing	2	1	3	4	4	1	2	1	2	2	2	23:30	30	06:40	6.5	2	1	1	0	0	0	0	0	1	0	1	0	0	0	5	1	5	1	1	5	2	4	1	2	5	1	5	2	5
456	Shanxi University	wushu routine	17	4	nothing	2	1	2	4	2	1	2	2	1	2	3	01:30	10	07:00	5	0	0	0	0	0	0	0	0	0	1	1	0	0	1	2	3	2	2	5	3	3	2	3	4	2	4	3	4	2
457	Shanxi University	wushu routine	19	4	nothing	2	1	4	3	1	1	2	2	1	2	3	00:30	20	06:40	6	0	0	2	1	0	2	3	1	1	0	2	0	2	1	2	2	1	5	3	2	3	4	3	2	3	4	3	4	4
458	Shanxi University	wushu routine	19	4	nothing	2	1	4	4	1	1	2	2	1	2	1	01:30	10	06:40	5	0	0	2	0	0	0	0	0	1	0	0	3	1	2	2	2	1	5	3	2	3	4	3	2	3	4	3	4	4
459	Shanxi University	wushu routine	18	4	nothing	2	1	2	4	4	1	2	2	1	1	1	00:00	60	09:00	8	3	1	1	0	0	1	1	2	1	0	1	1	0	1	3	2	4	2	2	3	4	3	3	2	4	3	3	4	3
460	Shanxi University	wushu routine	19	3	The First Prize	1	1	4	4	4	3	1	1	1	2	2	01:00	30	09:30	8	2	1	1	0	1	1	1	1	1	0	1	0	1	1	4	2	4	3	3	4	4	3	2	3	3	3	4	3	3
461	Chendu Sport University	Taekwondo	18	3	The Second Prize	2	1	4	4	1	1	2	1	1	2	1	23:30	70	06:50	6	3	3	2	3	0	3	0	2	1	3	3	2	2	3	2	2	3	4	5	2	4	3	4	4	3	5	4	5	1
462	Chendu Sport University	Taekwondo	18	4	nothing	1	1	4	3	2	1	2	2	1	2	3	23:00	5	06:50	7	0	0	0	0	0	0	0	0	0	0	1	0	1	1	3	2	4	3	3	4	3	3	1	3	3	2	5	3	5
463	Chendu Sport University	Wushu Sanda	19	4	nothing	2	1	3	4	4	1	2	2	1	2	2	23:30	30	07:20	7	3	1	0	0	0	2	0	0	0	3	3	0	2	1	3	2	2	3	4	4	3	2	4	1	4	2	4	2	2
464	Chendu Sport University	Wushu Sanda	19	4	nothing	2	1	3	4	1	1	2	2	1	3	3	23:00	15	07:00	8	1	1	0	1	1	1	0	0	0	0	0	0	0	0	4	4	4	4	3	4	3	3	4	4	2	4	5	4	4
465	Chendu Sport University	Wushu Sanda	19	4	nothing	2	1	3	4	4	1	2	2	1	2	2	23:00	60	07:00	8	0	0	0	0	0	0	0	0	0	2	1	0	0	0	5	4	2	3	4	5	1	3	4	2	3	2	2	1	2
466	Chendu Sport University	Wushu Sanda	18	4	nothing	2	1	3	4	4	3	2	2	1	3	2	23:30	30	07:30	8	1	0	2	1	0	2	1	1	0	1	3	1	1	2	5	2	3	3	2	3	5	4	2	3	4	2	2	2	3
467	Chendu Sport University	Wushu Sanda	19	2	The fifth Prize	2	1	3	3	1	1	2	2	1	1	2	23:50	20	08:00	8	1	1	0	0	0	1	1	1	1	1	0	1	1	0	3	4	4	4	4	4	4	4	3	4	4	3	3	3	3
468	Chendu Sport University	Wushu Sanda	20	4	nothing	2	1	1	4	3	1	2	2	1	3	1	23:20	2	07:20	8	0	0	2	0	0	0	0	0	2	2	1	0	0	0	4	3	2	5	4	1	4	2	3	1	5	4	3	5	2
469	Chendu Sport University	Wushu Sanda	18	4	nothing	2	1	2	4	4	1	2	2	1	3	2	23:00	10	07:00	8	0	0	0	0	0	0	0	0	0	0	0	0	0	0	4	4	4	4	4	4	4	4	4	4	4	4	4	4	4
470	Chendu Sport University	wushu routine	18	4	nothing	2	1	4	4	4	1	2	2	1	2	2	00:00	10	08:00	8	2	0	2	1	1	2	2	1	1	0	2	0	0	0	4	5	4	4	4	5	4	4	5	4	5	5	5	2	4
471	Chendu Sport University	Wushu Sanda	20	4	nothing	1	2	4	4	1	2	1	1	1	1	2	00:00	20	08:30	8	2	2	1	1	1	2	2	0	0	0	1	0	1	1	4	3	4	2	2	3	2	1	2	4	2	4	2	4	3
472	Chendu Sport University	Wushu Sanda	18	4	nothing	2	2	1	1	1	1	1	1	1	2	1	20:00	1	06:00	10	0	0	0	1	2	3	2	1	0	1	1	1	2	3	5	4	3	2	1	2	3	4	5	4	3	2	1	5	4
473	Chendu Sport University	Wushu Sanda	20	4	nothing	2	2	3	4	1	1	2	2	1	2	2	22:10	10	07:20	8	0	0	0	1	1	1	1	1	1	0	0	0	1	1	4	2	4	3	2	4	3	2	3	3	3	3	4	4	3
474	Chendu Sport University	Wushu Sanda	20	4	nothing	2	2	3	4	1	1	2	2	1	2	2	22:00	10	07:20	8	0	0	0	1	1	1	1	1	1	1	0	0	1	1	4	2	4	3	2	4	3	3	2	3	3	3	4	4	3
475	Chendu Sport University	wushu routine	20	4	nothing	1	2	1	4	1	1	1	2	1	2	3	23:00	30	07:00	7	2	2	0	0	0	1	1	0	0	1	1	0	2	2	4	2	3	3	3	4	4	4	2	2	4	2	4	2	2
476	Chendu Sport University	volleyball	24	3	The first Prize	2	4	4	1	1	4	2	2	2	1	2	00:12	12	12:12	12	2	2	1	2	1	1	1	2	2	3	1	2	2	2	4	1	3	2	2	5	1	5	2	2	5	1	4	1	5
477	Chendu Sport University	Wushu Sanda	20	4	nothing	1	2	4	4	1	2	1	1	1	2	2	00:00	20	08:20	8	1	1	1	1	1	1	1	1	1	1	1	1	1	1	4	3	2	3	4	2	3	2	2	2	4	3	3	3	3
478	Chendu Sport University	Wushu Sanda	20	4	nothing	1	2	4	4	1	2	1	1	1	1	1	00:00	20	08:30	8	1	1	1	1	1	1	1	1	1	1	0	1	1	1	5	4	3	3	3	2	2	2	2	3	3	2	1	3	4
479	Chendu Sport University	Wushu Sanda	20	4	nothing	2	2	3	4	1	1	2	2	1	2	2	22:10	10	07:20	8	0	0	0	1	1	1	1	1	1	1	0	0	1	1	4	2	4	3	2	4	3	2	3	3	3	3	4	4	3
480	Chendu Sport University	Wushu Sanda	20	4	nothing	2	2	3	4	1	1	2	2	1	2	2	22:10	10	07:20	8	0	0	0	1	1	1	1	1	1	1	0	0	1	1	4	2	4	3	2	4	3	2	3	3	3	3	4	4	3
481	Chendu Sport University	wushu routine	18	3	nothing	1	1	4	4	1	1	2	2	1	2	1	23:30	10	07:40	9	0	0	1	1	2	1	1	2	2	0	1	0	1	1	4	3	4	1	4	2	4	5	3	5	4	1	4	4	2
482	Wudang Mountain International College	Wu Shu Sanda	19	4	nothing	1	1	1	4	2	1	1	2	1	1	1	00:00	10	07:00	7	0	1	1	1	2	2	1	2	1	0	2	1	1	0	4	3	3	4	3	2	1	4	3	4	3	4	1	5	4
483	Wudang Mountain International College	Wu Shu Sanda	19	4	nothing	1	1	1	4	4	1	2	1	1	2	2	00:30	10	07:30	6	2	0	0	0	0	3	0	0	0	3	2	0	0	2	4	2	2	5	4	5	5	5	2	5	3	3	3	5	2
484	Chendu Sport University	Wu Shu Sanda	19	4	nothing	1	1	4	4	4	1	2	2	1	3	3	23:00	10	08:00	9	0	0	0	0	0	0	0	0	0	0	1	0	2	1	4	3	4	4	3	4	3	4	3	4	3	4	4	4	3
485	Chendu Sport University	Wu Shu Sanda	19	4	nothing	1	1	3	4	4	1	2	2	1	3	2	00:00	15	08:00	8	0	0	0	0	0	0	0	0	0	0	0	0	0	0	4	4	4	4	3	3	3	3	3	4	4	4	4	4	4
486	Chendu Sport University	Wu Shu Sanda	20	4	nothing	1	1	3	4	4	1	2	2	1	3	2	23:30	20	07:20	8	1	1	1	0	0	0	0	0	0	0	1	0	1	1	5	1	4	3	1	3	4	4	1	1	5	1	5	1	4
487	Chendu Sport University	wushu routine	18	4	nothing	1	1	3	4	3	1	2	1	1	2	2	23:00	10	07:30	8	0	0	0	0	0	2	0	0	0	0	0	0	0	0	5	1	4	1	1	3	4	4	4	2	4	1	5	2	3
488	Chendu Sport University	Wu Shu Sanda	20	4	nothing	2	1	1	4	4	1	2	2	1	2	2	23:00	10	07:30	8	0	1	1	0	0	1	0	0	0	0	0	0	1	0	4	1	4	1	2	3	1	4	1	2	4	3	4	1	4
489	Chendu Sport University	Wu Shu Sanda	18	4	nothing	2	1	2	4	2	1	2	1	1	2	1	22:11	40	09:00	7	3	2	0	2	0	3	1	1	2	2	2	0	1	1	4	4	3	4	2	4	2	4	2	4	2	4	2	4	3
490	Chendu Sport University	Wu Shu Sanda	18	4	nothing	2	1	3	4	3	1	1	1	1	2	2	03:00	10	08:00	5	2	1	1	2	2	1	2	2	3	1	1	2	3	1	4	3	4	3	2	2	2	3	4	5	3	2	1	5	4
491	Chendu Sport University	Taekwondo	21	3	The Third Prize	1	1	4	4	2	3	2	1	1	2	2	23:30	30	06:40	7	2	2	2	0	2	0	0	2	0	0	1	0	2	1	4	3	4	4	4	4	4	3	4	4	4	4	4	4	4
492	Chendu Sport University	Taekwondo	18	4	nothing	2	1	2	4	3	1	2	2	1	2	1	23:00	10	06:50	7.5	2	2	0	0	0	1	0	0	0	0	1	0	1	1	2	2	2	4	4	3	5	1	4	4	2	2	3	5	3
493	Chendu Sport University	wushu routine	18	3	The First Prize	1	1	2	4	3	1	1	2	1	1	2	23:30	10	08:00	7	1	0	2	2	2	1	0	0	1	0	1	1	1	0	5	3	4	3	4	1	4	1	4	2	4	3	3	3	4
494	Chendu Sport University	karate	20	3	The First Prize	1	1	4	3	1	1	1	2	1	2	2	00:30	2	07:00	5	3	2	1	1	2	2	2	2	2	2	2	0	2	2	3	2	5	3	3	4	2	5	3	2	3	4	3	4	3
495	Chendu Sport University	karate	22	4	nothing	1	3	4	3	3	1	1	1	1	2	2	23:00	30	08:00	6	2	1	1	0	2	0	0	2	0	0	1	0	1	1	3	2	4	2	2	4	3	4	3	3	4	3	5	3	4
496	Chendu Sport University	Wu Shu Sanda	19	4	nothing	2	1	3	3	1	1	2	2	1	2	2	22:30	10	08:00	9	1	1	1	0	0	1	1	1	0	0	1	0	1	0	4	1	3	2	2	4	2	4	1	2	3	2	4	2	3
497	Chendu Sport University	Taekwondo	20	4	nothing	2	1	4	3	4	1	2	2	1	2	1	23:00	30	06:50	7	2	2	0	0	2	1	1	1	1	2	1	0	2	1	3	1	4	1	3	3	4	3	2	3	3	3	5	4	2
498	Chendu Sport University	Taekwondo	20	4	nothing	1	1	4	4	4	1	2	2	1	2	2	01:00	10	07:00	6	1	0	0	0	0	0	0	0	1	1	2	0	2	1	4	3	4	3	3	3	2	2	2	4	3	3	4	3	3
499	Wuhan Institute of Physical Education	wushu routine	20	2	The First Prize	2	2	2	4	4	1	2	1	1	2	2	23:30	30	07:30	7	2	2	0	2	3	3	0	1	0	2	2	0	2	2	4	1	4	1	1	4	4	4	2	1	2	2	4	5	2
500	Wudang Mountain International College	wushu routine	21	4	nothing	2	3	4	4	3	1	2	1	1	2	2	01:00	40	07:00	6	3	2	1	0	1	2	0	0	0	0	1	0	1	1	5	3	5	4	2	1	3	4	2	3	1	3	1	5	5
501	Yangzhou University	Wu Shu Sanda	20	3	The Second Prize	1	2	2	4	1	1	2	1	1	2	2	23:50	5	07:30	7	1	0	1	0	0	1	2	0	0	0	1	0	1	1	3	1	4	4	4	3	5	2	3	5	4	2	5	5	4
502	Yangzhou University	Wu Shu Sanda	19	4	nothing	2	2	1	4	2	1	2	2	1	2	2	20:24	5	05:40	8	1	0	2	0	0	0	1	0	0	0	1	0	2	1	2	3	4	3	4	5	4	2	2	2	2	2	2	4	4
503	Yangzhou University	wushu routine	18	3	The eighth Prize	2	2	4	4	1	1	2	2	1	2	1	22:30	30	05:40	7	1	1	2	0	2	1	2	1	0	0	2	0	1	1	4	2	4	3	3	4	4	3	2	2	4	2	4	3	4
504	Yangzhou University	wushu routine	19	2	nothing	1	2	4	4	1	1	2	2	1	2	1	23:30	30	07:30	8	0	0	0	0	0	0	0	0	0	0	0	0	0	0	4	3	5	1	1	4	3	3	2	2	4	3	3	2	5
505	Yangzhou University	Wu Shu Sanda	19	3	The Third Prize	1	2	4	4	4	1	2	2	1	2	1	23:30	10	07:10	7	2	0	0	0	0	0	1	0	0	0	1	0	1	1	4	2	5	2	2	4	3	4	2	3	4	2	5	2	5
506	Yangzhou University	wushu routine	22	3	The Third Prize	1	2	2	2	1	1	1	1	1	2	2	22:00	30	05:30	6	2	3	0	0	0	0	2	1	2	2	2	0	2	2	3	2	2	3	2	2	1	1	2	2	2	3	3	4	1
507	Yangzhou University	wushu routine	20	3	The Second Prize	1	2	4	4	4	1	2	1	1	2	1	00:25	5	07:40	7	1	2	0	0	0	0	0	1	1	2	1	0	1	1	3	2	4	3	2	3	3	3	2	3	4	2	3	2	3
508	Yangzhou University	Wu Shu Sanda	20	3	The Third Prize	1	2	3	4	1	1	2	1	1	2	1	23:30	5	07:50	8	1	1	0	0	1	1	1	0	0	1	0	0	0	0	3	1	2	2	4	3	4	4	2	2	4	2	5	4	3
509	Yangzhou University	wushu routine	19	3	The Second Prize	2	2	2	4	3	1	2	1	1	2	1	00:30	40	08:30	8	2	3	2	0	2	1	0	0	0	1	1	0	0	1	5	2	4	1	2	4	2	4	2	1	5	2	5	1	5
510	Yangzhou University	Wu Shu Sanda	20	3	The First Prize	1	2	3	4	4	1	1	2	1	2	1	23:30	5	07:20	7	0	0	0	0	1	0	1	0	0	0	1	0	1	0	4	1	3	3	4	5	3	3	4	3	4	2	5	2	3
511	Yangzhou University	wushu routine	20	3	The seventh Prize	2	2	3	4	1	1	2	2	1	2	1	00:00	60	06:00	6	3	2	3	3	3	0	1	1	2	0	1	0	2	1	3	2	2	1	2	4	2	5	2	2	4	2	4	3	3
512	Yangzhou University	Wu Shu Sanda	20	3	The Second Prize	1	2	2	4	1	1	1	1	1	2	1	00:00	60	08:30	7	3	2	0	0	0	0	0	0	0	3	3	0	3	3	2	2	2	4	5	4	4	3	4	4	2	4	4	4	4
513	Yangzhou University	wushu routine	20	3	The Third Prize	1	2	3	4	1	1	2	2	1	2	1	23:30	10	07:30	7	0	1	0	0	1	0	1	0	0	0	1	0	1	1	2	4	3	4	5	4	3	3	3	4	3	4	2	4	2
514	Yangzhou University	wushu routine	19	3	The Second Prize	1	2	3	4	3	1	2	1	1	2	1	23:30	5	07:20	7	0	0	1	0	0	0	0	0	0	0	0	0	0	0	4	2	4	1	1	4	2	4	2	1	4	1	5	2	4
515	Yangzhou University	wushu routine	21	2	The Second Prize	1	2	4	4	1	3	1	1	1	2	1	22:00	10	07:30	8	1	2	0	0	2	1	0	1	2	0	1	0	1	1	4	1	5	3	4	3	4	5	3	4	3	4	5	5	3
516	Yangzhou University	wushu routine	20	3	The Second Prize	1	2	2	4	1	1	2	2	2	2	1	23:30	30	07:30	7	0	2	0	0	1	2	0	0	0	0	1	0	0	1	3	2	3	2	4	4	2	3	2	4	4	2	4	4	4
517	Yangzhou University	Wu Shu Sanda	20	3	The First Prize	1	2	3	4	1	1	2	2	1	2	1	00:30	30	08:30	7	2	2	0	0	2	2	2	1	1	1	1	0	1	1	4	1	4	1	3	4	2	4	1	2	4	1	4	2	4
518	Yangzhou University	wushu routine	18	3	The First Prize	1	1	4	4	1	4	1	1	1	1	1	23:30	5	07:25	7	0	0	0	2	1	2	2	2	2	0	0	0	2	0	4	2	3	2	3	4	4	4	3	3	4	4	5	3	2
519	Yangzhou University	wushu routine	20	3	The Second Prize	1	1	1	4	4	1	2	1	1	2	1	00:00	5	07:15	6.5	0	1	1	0	1	0	0	1	0	1	1	0	2	1	4	1	4	2	1	4	1	5	1	2	5	2	5	1	3
520	Yangzhou University	wushu routine	18	3	The First Prize	1	1	1	4	2	1	2	2	1	2	2	23:30	10	07:10	7	0	0	0	0	0	0	0	0	0	0	1	0	2	0	2	3	4	4	4	3	4	1	2	4	1	2	3	4	2
521	Yangzhou University	wushu routine	19	3	The First Prize	1	1	4	4	4	1	2	1	1	2	2	23:00	5	07:30	8	1	2	0	0	0	2	2	0	0	2	1	0	2	1	4	3	3	2	4	4	4	3	2	4	2	2	4	4	3
522	Yangzhou University	wushu routine	19	3	The First Prize	1	1	4	4	4	3	2	2	1	2	2	23:30	30	08:00	8	2	2	1	1	0	0	0	0	0	0	0	0	0	0	5	5	5	4	4	4	4	4	4	4	4	4	4	5	1
523	Yangzhou University	wushu routine	18	3	The First Prize	1	1	2	4	4	1	2	1	2	1	1	23:00	20	07:30	7	1	0	0	0	0	2	0	0	3	0	0	0	2	2	4	2	3	2	4	2	2	4	3	4	4	4	4	4	2
524	Yangzhou University	wushu routine	19	3	The First Prize	1	1	4	4	4	1	2	1	1	3	3	23:40	30	07:40	6	3	3	2	2	2	2	1	2	1	3	3	0	3	3	3	1	4	5	4	3	5	3	5	3	3	2	4	4	2
525	Yangzhou University	wushu routine	18	3	The First Prize	1	1	4	4	4	1	2	1	2	2	2	23:00	10	06:30	7	1	0	0	1	0	1	0	2	1	2	1	0	2	1	4	2	4	4	4	1	5	3	4	4	4	4	4	5	3
526	Yangzhou University	wushu routine	18	3	The First Prize	1	1	4	4	4	1	2	1	1	3	1	00:00	20	08:00	8	0	0	1	0	0	0	1	0	0	0	1	0	0	0	4	3	4	4	4	4	4	3	3	4	3	4	4	4	3
527	Yangzhou University	wushu routine	18	3	The Second Prize	1	1	4	4	4	1	2	2	1	3	2	00:30	5	07:00	6.5	0	0	0	0	0	0	0	0	0	0	0	0	3	1	3	3	3	3	3	4	4	3	4	4	4	2	4	4	3
528	Yangzhou University	wushu routine	18	2	The Second Prize	1	1	4	4	3	1	2	1	1	2	3	22:00	40	07:30	9	3	2	0	0	0	2	0	0	0	2	1	0	1	1	3	3	4	2	4	3	4	2	2	3	1	3	3	3	4
529	Yangzhou University	wushu routine	18	3	The Third Prize	1	1	4	4	4	1	2	2	1	2	3	00:00	40	07:30	7.5	0	0	0	0	0	0	0	0	1	1	1	0	1	1	3	2	3	3	2	4	3	3	2	2	2	2	4	4	2
530	Yangzhou University	wushu routine	19	2	nothing	1	1	4	4	1	3	2	1	2	2	1	00:30	10	07:30	6	2	2	1	0	0	0	0	0	0	1	1	0	1	1	4	3	2	1	2	4	4	3	3	2	2	2	5	2	2
531	Yangzhou University	wushu routine	20	2	The Third Prize	1	1	2	4	4	1	2	1	1	2	2	00:30	0	06:50	6	0	3	0	0	0	0	0	0	0	0	0	0	2	1	5	4	2	2	1	5	1	1	1	2	5	2	4	2	5
532	Yangzhou University	wushu routine	18	3	The fourth Prize	1	1	4	4	1	1	2	1	1	3	4	23:00	60	07:20	6	3	3	2	2	2	1	2	3	1	1	2	2	2	2	3	3	4	3	3	3	2	2	2	3	3	3	3	3	2
533	Yangzhou University	wushu routine	18	3	The Second Prize	1	1	3	4	3	1	2	2	1	2	2	22:30	40	07:10	8	0	0	0	0	0	0	0	0	0	3	1	0	0	1	4	3	4	1	1	1	3	3	2	1	3	1	3	3	5
534	Yangzhou University	wushu routine	18	3	The Third Prize	1	1	2	4	4	1	2	1	1	2	3	23:00	120	07:00	6	3	3	2	1	3	1	3	2	3	3	3	1	2	2	4	5	4	5	5	2	5	3	3	2	1	4	5	4	4
535	Yangzhou University	wushu routine	18	3	The First Prize	1	1	4	4	4	1	2	1	1	2	2	22:00	40	07:10	8	0	0	0	0	0	0	0	0	0	0	0	0	0	0	5	1	5	1	1	5	1	5	1	1	5	1	5	1	5
536	Yangzhou University	wushu routine	18	3	The Third Prize	2	1	2	4	4	1	2	1	1	2	2	23:30	5	07:30	7	0	1	1	0	2	0	0	0	0	0	1	0	0	1	3	1	3	4	4	4	4	3	3	3	3	3	4	4	3
537	Yangzhou University	wushu routine	19	3	nothing	2	1	2	4	1	1	2	2	2	1	1	23:00	20	07:30	6	2	3	1	1	2	2	1	3	2	3	2	0	2	2	4	1	2	4	2	4	3	3	1	3	4	2	3	4	2
538	Yangzhou University	wushu routine	18	3	The Third Prize	2	1	4	4	4	1	2	2	2	2	1	23:00	10	07:10	8	1	1	1	0	1	1	0	0	1	0	1	0	1	1	3	3	3	3	3	3	4	3	3	4	3	2	3	4	2
539	Yangzhou University	wushu routine	19	2	The Second Prize	1	4	4	4	4	1	2	1	1	3	4	23:00	5	07:45	7	0	2	0	0	0	1	0	0	0	0	1	0	3	0	4	1	5	3	2	4	3	4	3	2	3	2	5	1	3
540	Yangzhou University	wushu routine	19	3	The Second Prize	1	2	2	4	4	1	1	1	1	1	3	23:00	5	09:00	9	0	0	0	0	0	0	0	0	0	0	0	0	0	1	4	1	2	3	4	4	2	4	1	4	2	1	4	4	3
541	Yangzhou University	wushu routine	18	3	The Second Prize	1	2	4	4	4	2	2	1	1	2	2	23:00	30	07:35	6.5	2	2	1	0	1	1	1	0	2	3	2	0	2	2	4	2	4	2	2	3	3	3	1	2	4	2	4	4	4
542	Yangzhou University	wushu routine	19	2	The sixth Prize	1	2	4	4	1	1	1	2	1	2	1	00:00	10	07:45	7	0	1	0	0	0	0	0	0	3	0	1	0	2	1	3	2	5	4	3	5	1	4	3	2	5	2	4	4	5
543	Yangzhou University	wushu routine	21	3	The First Prize	1	2	2	4	1	3	1	1	1	2	2	00:00	1	07:30	7	1	1	0	0	2	0	0	0	0	0	1	0	2	2	4	5	5	2	3	4	4	1	3	2	4	2	1	4	4
544	Yangzhou University	wushu routine	19	3	The First Prize	1	2	2	4	4	1	2	1	1	2	1	23:30	5	07:30	8	0	1	1	0	1	0	0	0	1	0	1	0	1	0	4	1	4	2	2	4	2	5	1	2	2	2	5	2	5
545	Yangzhou University	Wu Shu Sanda	21	3	The First Prize	2	2	4	4	1	1	2	2	1	2	1	23:00	30	05:40	6	2	0	0	0	3	2	1	0	3	0	1	0	2	2	2	3	2	5	5	2	4	3	2	4	2	4	3	5	2
546	Yangzhou University	wushu routine	21	3	The Second Prize	1	2	3	4	1	1	2	1	1	2	1	23:50	50	07:50	7	2	1	1	0	0	1	1	0	0	0	1	0	0	0	4	2	3	1	1	4	2	3	1	1	3	1	4	1	2
547	Yangzhou University	Wu Shu Sanda	20	3	The Third Prize	1	2	2	4	4	1	1	1	1	2	1	23:00	10	07:40	7	0	1	0	0	0	0	0	1	0	1	2	0	0	1	2	3	4	4	3	3	3	3	3	4	2	3	5	4	3
548	Yangzhou University	Wu Shu Sanda	22	3	The Second Prize	1	2	4	4	1	1	2	1	1	2	1	23:00	30	08:00	8	0	1	1	0	0	2	1	0	0	0	1	0	0	0	3	2	2	4	4	3	3	2	4	4	3	4	4	5	3
549	Yangzhou University	wushu routine	19	3	The Third Prize	2	2	3	4	4	1	2	2	1	2	2	23:00	20	08:30	8	1	0	1	0	0	1	1	0	0	0	1	0	2	1	3	2	4	2	2	4	2	3	2	4	3	4	4	3	4
550	Yangzhou University	Wu Shu Sanda	21	3	The Third Prize	1	2	2	4	1	1	1	1	1	2	1	22:30	20	05:35	7	2	1	0	1	2	2	2	1	1	2	1	0	2	1	3	2	4	4	3	4	4	2	2	4	3	4	4	4	2
551	Yangzhou University	wushu routine	18	3	The Second Prize	1	2	2	4	3	2	2	1	1	2	2	23:00	5	07:00	7	1	1	1	0	3	1	1	1	0	0	1	0	1	1	3	2	4	2	3	4	4	4	3	4	4	2	4	4	2
552	Yangzhou University	wushu routine	20	3	The Third Prize	2	2	2	4	4	1	2	2	1	2	1	23:30	15	05:40	6	0	0	0	0	2	0	0	0	0	0	1	0	1	1	4	2	3	2	2	4	2	3	2	2	4	2	4	2	3
553	Yangzhou University	wushu routine	19	2	nothing	2	2	3	4	2	1	2	2	1	2	1	23:00	5	07:30	7	0	0	0	0	0	0	0	0	0	0	1	0	0	1	4	1	1	2	2	4	4	3	1	1	1	1	3	4	1
554	Yangzhou University	Wu Shu Sanda	20	3	The First Prize	1	2	2	4	2	1	2	1	1	2	1	23:00	10	07:30	8	0	2	0	2	0	2	2	0	2	1	1	0	1	1	3	2	2	3	4	4	4	2	3	2	2	2	3	4	2
555	Yangzhou University	wushu routine	19	3	The Second Prize	2	2	3	4	3	1	2	2	1	2	1	22:30	20	07:40	8	2	1	1	0	0	2	0	0	1	0	1	0	2	1	4	1	4	1	2	4	4	4	1	1	5	3	5	4	5
556	Yangzhou University	wushu routine	20	3	The First Prize	1	2	3	4	4	1	1	1	1	2	1	23:50	15	07:40	7	1	1	0	0	1	2	2	1	1	0	1	1	2	1	4	2	4	2	2	3	4	2	3	2	4	4	4	4	4
557	Yangzhou University	wushu routine	21	4	nothing	2	3	4	4	2	2	2	2	1	2	1	23:30	30	07:30	6	3	2	2	0	0	0	2	0	0	0	1	0	0	0	4	2	3	5	5	4	5	3	3	4	4	1	3	4	2
558	Yangzhou University	wushu routine	20	3	The First Prize	2	3	4	4	3	1	2	2	2	3	2	23:00	7	08:30	8	0	2	2	1	0	3	1	1	2	0	1	0	3	2	4	2	3	5	5	4	4	4	4	5	4	4	4	5	3
559	Yangzhou University	wushu routine	20	4	nothing	2	3	2	4	4	1	2	2	1	3	4	00:00	10	08:00	8	1	1	1	0	0	1	0	0	1	0	0	0	2	1	4	2	3	5	3	5	4	5	2	2	4	2	4	3	4
560	Yangzhou University	wushu routine	20	3	The Second Prize	2	3	2	4	3	1	2	2	1	2	3	23:00	10	07:30	7.5	2	2	1	0	0	2	2	0	1	3	1	0	2	1	3	2	3	4	3	4	4	2	3	4	3	2	3	4	4
561	Yangzhou University	wushu routine	20	2	The Second Prize	1	3	4	4	1	2	2	1	1	3	2	23:40	0	07:00	6	2	0	0	0	0	1	1	2	0	1	1	0	1	1	4	2	3	3	3	4	3	4	2	3	3	2	4	4	4
562	Yangzhou University	wushu routine	20	2	The seventh Prize	2	3	4	4	1	3	2	2	1	2	2	23:30	60	07:30	7	2	3	2	0	0	2	0	1	0	1	1	0	2	2	3	2	2	3	3	3	4	4	2	2	2	2	3	4	1
563	Yangzhou University	wushu routine	20	4	nothing	2	3	4	4	3	1	2	2	1	2	1	01:20	15	10:20	9	2	2	1	0	1	1	1	1	2	1	0	0	2	2	4	1	3	4	4	4	4	4	1	1	4	1	4	4	3
564	Yangzhou University	wushu routine	22	3	The First Prize	2	3	3	4	4	1	2	1	1	2	2	00:30	15	06:00	5.5	1	3	3	3	0	2	0	0	3	0	2	0	3	2	3	3	4	4	4	3	4	2	3	3	4	2	3	5	4
565	Yangzhou University	wushu routine	20	3	The First Prize	2	3	3	4	4	1	2	2	1	2	3	00:00	20	07:10	6	2	2	2	0	0	0	0	0	0	0	1	0	2	0	4	3	3	4	2	2	2	2	3	4	2	2	4	4	1
566	Yangzhou University	wushu routine	20	2	The fourth Prize	2	3	4	4	4	1	2	2	2	1	1	01:00	15	05:40	4.5	2	1	1	0	3	2	2	1	0	1	2	0	3	3	4	1	3	2	4	4	4	3	3	3	4	3	3	4	5
567	Yangzhou University	Wu Shu Sanda	21	3	The Second Prize	1	3	3	4	4	1	2	1	1	1	1	02:30	30	09:30	6	2	1	0	0	0	0	0	0	0	0	1	0	3	0	4	2	4	2	2	4	2	5	2	2	4	2	4	4	4
568	Yangzhou University	Wu Shu Sanda	22	3	The Second Prize	1	3	2	4	1	3	1	1	2	2	2	22:00	120	07:20	6	1	2	0	0	0	1	0	0	1	0	1	0	2	1	3	3	4	2	3	4	2	3	2	4	4	2	4	4	4
569	Yangzhou University	wushu routine	21	3	The first Prize	1	3	2	4	1	1	1	1	1	3	4	22:00	120	09:00	9	3	3	1	0	0	0	0	0	0	0	3	3	3	3	3	4	3	4	5	3	4	3	5	5	1	5	1	5	3
570	Yangzhou University	wushu routine	20	3	The Third Prize	1	3	4	4	2	3	2	2	2	1	1	23:00	30	09:30	9	2	2	1	1	1	1	2	0	1	1	2	2	2	2	3	4	3	3	5	1	4	1	5	5	1	5	1	5	1
571	Yangzhou University	Wu Shu Sanda	20	3	The Third Prize	1	3	2	4	4	1	1	1	2	2	3	00:00	10	07:30	7.5	2	2	0	0	0	0	0	0	0	0	1	0	3	1	4	1	4	2	2	5	4	1	1	4	2	1	3	4	3
572	Yangzhou University	wushu routine	20	3	The Second Prize	1	3	2	4	4	1	2	2	1	2	2	22:30	60	09:00	8	3	3	1	1	1	2	2	2	0	2	1	0	1	0	4	1	3	2	3	3	2	2	2	2	3	2	2	4	4
573	Yangzhou University	Wu Shu Sanda	20	3	The Third Prize	1	3	4	4	3	1	1	1	1	2	2	00:30	30	09:00	8	2	1	2	0	0	2	0	0	0	0	2	0	3	2	3	2	4	1	4	2	4	3	2	1	4	5	3	5	3
574	Yangzhou University	Wu Shu Sanda	20	2	The Second Prize	1	3	3	4	1	1	1	1	2	2	1	23:00	15	08:00	8	2	1	1	0	0	0	0	1	0	1	1	0	1	0	5	1	4	2	2	5	3	4	1	2	5	2	4	4	2
575	Yangzhou University	wushu routine	20	2	The sixth Prize	1	3	4	4	4	1	1	1	1	2	3	00:00	30	08:30	8	3	2	2	2	3	1	1	1	2	3	1	3	3	3	4	4	4	2	2	4	4	2	3	4	3	2	2	4	4
576	Yangzhou University	Wu Shu Sanda	21	3	The Third Prize	1	3	2	4	1	1	1	1	1	2	3	01:00	60	08:00	7	1	2	0	0	1	0	1	1	0	1	1	0	3	1	4	2	4	3	3	2	4	3	3	5	4	4	5	4	3
577	Yangzhou University	wushu routine	20	3	nothing	1	3	4	4	4	1	2	2	1	2	4	23:00	1	07:30	8	0	0	1	0	0	0	0	0	0	0	0	0	0	2	5	1	5	1	1	5	1	5	1	1	5	1	5	1	5
578	Yangzhou University	wushu routine	20	2	nothing	1	3	4	4	4	1	2	2	1	3	1	00:10	30	08:00	7	2	0	0	1	3	3	0	0	0	0	2	0	2	1	4	3	4	3	4	4	4	3	3	3	3	3	3	4	3
579	Yangzhou University	wushu routine	22	3	The first Prize	1	3	4	4	3	1	2	1	1	2	2	23:30	20	07:20	7	2	1	2	0	2	0	0	0	0	1	0	0	0	0	4	2	4	3	2	5	3	5	2	4	4	3	3	2	5
580	Yangzhou University	wushu routine	20	3	The First Prize	1	3	4	4	2	1	1	2	1	2	2	01:30	60	09:00	6	2	0	1	0	3	2	2	0	0	0	1	0	2	1	3	2	4	3	3	4	4	3	3	4	4	2	3	4	4
581	Yangzhou University	wushu routine	20	2	The Second Prize	1	3	3	4	4	2	1	1	1	2	2	23:00	60	08:00	6	3	2	1	2	0	3	0	1	0	2	2	0	3	1	4	2	4	4	2	4	4	4	3	2	2	4	1	4	5
582	Yangzhou University	Wu Shu Sanda	21	3	The First Prize	1	3	4	4	1	1	1	2	1	2	2	23:00	30	07:50	8	1	2	1	0	0	0	0	1	1	0	1	0	0	1	5	1	5	2	1	4	1	4	3	1	5	2	5	1	5
583	Yangzhou University	Wu Shu Sanda	21	3	The Second Prize	1	3	3	4	4	2	2	2	2	2	2	01:30	30	07:06	5.5	3	2	0	0	2	2	2	1	2	2	2	0	2	2	1	2	4	5	3	5	5	1	3	5	3	2	3	5	3
584	Yangzhou University	Wu Shu Sanda	19	3	The fifth Prize	1	1	2	4	4	1	1	2	1	2	2	01:00	2	06:50	5.5	1	0	0	0	1	1	2	0	1	0	1	0	2	1	4	1	3	1	2	4	1	5	2	2	4	1	4	2	5
585	Yangzhou University	Wu Shu Sanda	19	3	The First Prize	2	1	2	4	1	1	2	2	1	2	2	23:30	20	06:30	7	0	0	0	0	0	0	0	0	0	0	0	0	1	0	5	1	2	3	2	5	3	3	1	1	3	2	2	3	3
586	Yangzhou University	Wu Shu Sanda	18	2	The fifth Prize	1	1	2	4	3	1	1	2	1	2	2	00:00	10	07:00	7	2	1	1	0	0	0	1	0	0	2	2	0	1	0	3	2	3	3	4	3	3	2	3	2	4	4	5	4	3
587	Yangzhou University	Wu Shu Sanda	19	3	The Second Prize	2	1	1	4	3	1	2	2	1	2	2	00:00	10	06:30	6	0	0	1	0	0	1	0	0	0	0	1	0	0	1	4	1	3	3	3	4	5	3	2	2	3	4	3	4	3
588	Yangzhou University	Wu Shu Sanda	19	3	The Third Prize	1	1	3	4	1	1	1	1	1	2	2	00:00	10	06:00	6	2	0	0	0	0	0	0	0	0	0	1	0	0	1	4	2	3	3	4	4	4	3	3	3	3	2	4	4	3
589	Yangzhou University	Wu Shu Sanda	18	3	The Third Prize	2	1	3	4	3	1	2	2	1	2	2	23:59	30	06:20	6	1	0	0	0	1	0	0	0	0	1	1	0	1	1	2	2	3	3	2	3	3	3	2	4	2	2	2	4	2
590	Yangzhou University	Wu Shu Sanda	18	3	The Third Prize	1	1	2	4	3	1	2	2	1	2	2	22:00	15	06:30	8.5	0	0	0	0	2	0	0	0	0	0	1	0	2	1	4	3	3	3	3	4	5	5	2	3	4	2	4	4	3
591	Yangzhou University	Wu Shu Sanda	19	3	The Third Prize	1	1	2	4	1	1	1	2	1	2	2	23:00	20	06:40	7	0	0	0	0	0	0	0	0	0	0	0	0	0	0	4	4	4	4	4	5	4	4	4	5	4	4	4	4	4
592	Yangzhou University	Wu Shu Sanda	20	3	The First Prize	1	1	3	4	3	1	2	1	1	2	2	23:00	5	06:30	7.5	1	0	0	0	0	1	1	1	0	0	1	0	1	1	4	3	4	2	3	2	3	3	2	2	3	3	4	4	2
593	Yangzhou University	Wu Shu Sanda	20	3	The Second Prize	1	1	4	4	4	1	2	1	1	2	3	23:00	30	06:30	6.5	3	0	0	0	2	0	0	0	0	0	1	0	0	0	3	1	4	2	3	3	3	4	2	3	4	1	4	4	3
594	Yangzhou University	Wu Shu Sanda	19	3	The Third Prize	1	1	2	4	2	1	2	2	1	2	2	22:30	20	06:30	7	0	0	0	0	0	0	0	0	0	0	1	0	0	0	4	4	5	4	2	4	2	4	3	4	4	3	2	3	3
595	Yangzhou University	Wu Shu Sanda	19	3	The Third Prize	1	1	1	4	4	1	2	2	1	2	2	23:30	15	06:30	7	0	0	2	0	0	0	0	0	0	0	0	0	0	1	5	1	4	2	1	5	4	5	1	1	5	1	5	2	5
596	Yangzhou University	Wu Shu Sanda	20	2	nothing	1	3	4	4	4	1	2	1	1	3	3	01:00	60	07:00	6	3	1	2	2	2	2	2	1	0	2	1	0	2	3	5	2	5	2	1	5	2	5	2	1	5	1	4	1	5
597	Nanjing Sport Institute	Basketball	22	3	The sixth Prize	1	3	3	4	4	3	2	1	1	3	3	23:50	30	08:30	8	2	3	0	1	1	0	3	0	0	2	2	0	2	3	3	2	4	3	3	2	3	3	3	2	4	3	5	4	4
598	Nanjing Sport Institute	Basketball	22	2	The fifth Prize	1	3	4	4	1	1	1	2	1	3	4	23:30	20	09:30	8	0	0	0	0	0	0	0	0	0	0	1	0	0	0	3	2	5	4	4	2	4	2	4	4	2	2	5	4	2
599	Nanjing Sport Institute	table tennis	20	2	The Second Prize	2	3	4	3	4	1	2	2	1	2	2	23:30	3	08:30	7	0	0	0	0	0	0	0	0	0	0	0	0	3	3	1	3	4	4	5	3	4	2	4	4	2	2	4	4	3
600	Nanjing Sport Institute	table tennis	20	3	The First Prize	2	3	4	4	4	1	2	1	1	2	2	02:00	10	09:15	7	1	1	1	3	2	0	2	0	0	0	1	0	3	3	4	2	1	5	5	4	5	3	4	4	3	1	3	4	1
601	Nanjing Sport Institute	Athletics	18	3	The fourth Prize	1	1	2	4	3	1	2	1	1	3	2	00:30	10	06:40	5	2	0	0	0	0	0	0	0	0	0	1	0	2	1	3	2	3	4	4	4	3	3	3	4	3	3	5	5	4
602	Nanjing Sport Institute	judo	20	3	The Second Prize	1	1	3	4	2	3	2	2	1	2	1	23:30	5	06:35	7	1	1	0	0	0	1	0	1	0	1	1	0	2	0	3	2	4	4	3	3	2	3	2	3	3	2	4	4	3
603	Nanjing Sport Institute	Basketball	21	2	The fourth Prize	1	3	4	4	1	1	1	1	1	3	3	02:30	40	09:30	7	1	1	1	1	1	3	3	2	3	2	1	0	2	2	2	2	2	5	5	1	5	3	5	5	1	5	5	5	1
604	Nanjing Sport Institute	rugby	21	3	The Second Prize	1	3	2	3	4	1	1	2	1	2	1	23:30	80	11:30	10	1	1	1	0	0	0	2	2	0	0	1	0	2	1	3	3	3	1	3	4	3	3	3	3	3	3	3	4	3
605	Nanjing Sport Institute	rugby	23	3	The First Prize	1	3	4	4	4	1	1	1	1	3	4	22:40	100	07:20	7	1	3	2	0	3	0	0	0	3	0	0	1	0	2	4	1	3	1	2	5	2	2	1	1	3	1	5	2	1
606	Nanjing Sport Institute	rugby	22	2	The fourth Prize	1	3	4	3	4	1	2	2	1	2	3	23:30	30	07:30	8	2	2	2	0	2	0	0	0	0	0	1	0	2	1	4	1	4	1	1	4	2	4	1	2	4	1	4	1	5
607	Nanjing Sport Institute	Basketball	22	3	The sixth Prize	1	3	4	3	4	1	2	1	1	2	3	23:00	30	09:00	9	3	2	1	0	1	2	2	1	0	1	1	1	1	1	4	1	3	5	3	3	4	3	3	3	3	3	3	4	4
608	Nanjing Sport Institute	badminton	20	3	The first Prize	2	3	4	3	4	3	2	1	1	2	2	00:00	1	09:00	8	0	2	0	3	3	0	0	0	0	0	0	0	3	3	3	3	4	4	4	2	4	2	4	3	4	3	4	5	5
609	Nanjing Sport Institute	volleyball	21	3	The First Prize	2	3	4	4	2	1	2	2	1	2	1	01:30	70	09:20	6	3	1	2	1	2	3	0	0	1	2	1	0	1	1	3	1	4	2	3	5	3	4	1	3	4	1	5	4	5
610	Nanjing Sport Institute	badminton	20	3	The First Prize	1	3	4	4	4	3	2	1	1	2	2	00:00	15	07:30	7	0	0	0	0	0	0	0	0	0	0	0	0	0	0	4	2	3	2	4	4	4	4	1	2	4	1	5	2	4
611	Nanjing Sport Institute	fencing	21	3	The First Prize	2	3	4	3	3	1	2	2	1	2	1	00:30	30	09:00	8	1	1	2	1	1	1	0	0	0	0	1	0	1	1	4	1	3	2	2	4	1	4	1	2	4	1	4	2	2
612	Nanjing Sport Institute	rugby	20	2	The Second Prize	2	2	2	3	4	1	2	2	1	2	3	22:00	60	10:30	11	1	2	0	0	0	0	0	0	0	0	1	0	3	1	4	2	4	1	4	3	2	3	3	4	4	2	4	4	3
613	Nanjing Sport Institute	volleyball	19	4	nothing	2	2	4	3	4	1	2	2	1	2	2	00:30	60	07:30	7	1	0	0	0	2	0	0	2	0	0	0	0	0	0	3	1	4	1	3	3	4	3	1	4	4	2	5	5	5
614	Nanjing Sport Institute	volleyball	20	4	nothing	1	2	2	3	4	1	2	2	1	2	2	00:00	10	08:00	7	1	0	0	1	2	2	1	0	0	0	1	0	1	1	3	3	3	4	4	2	2	3	4	2	3	2	4	4	2
615	Nanjing Sport Institute	Boxing	22	3	The Second Prize	1	2	4	4	1	1	1	2	1	2	1	00:00	60	08:20	7	1	0	0	0	0	0	0	0	0	1	1	0	0	1	3	1	3	3	3	4	2	5	2	4	5	2	5	4	1
616	Nanjing Sport Institute	Football	21	3	The First Prize	1	4	4	4	4	1	1	1	1	2	2	01:00	30	09:30	7	3	0	0	0	0	0	0	0	0	2	2	0	1	1	3	2	4	1	3	4	1	3	3	4	4	1	3	1	3
617	Nanjing Sport Institute	rugby	22	3	The First Prize	1	3	3	4	1	1	1	1	1	2	2	22:30	20	08:10	9	0	0	1	0	0	0	0	0	0	0	0	0	0	0	5	1	3	1	1	5	1	5	1	2	5	1	5	1	1
618	Nanjing Sport Institute	table tennis	19	3	The Second Prize	2	2	4	3	3	1	2	2	1	2	2	23:30	30	07:50	7	1	0	0	0	1	1	1	1	2	1	1	0	3	2	1	3	4	5	5	4	3	3	3	5	5	4	4	5	2
619	Nanjing Sport Institute	table tennis	20	3	The First Prize	1	2	4	4	4	1	2	2	1	2	2	23:50	30	07:45	7	2	2	0	0	3	2	2	1	1	2	1	0	3	2	4	3	4	4	4	4	4	3	2	2	4	3	4	4	2
620	Nanjing Sport Institute	badminton	19	2	The First Prize	1	2	4	3	4	1	1	2	1	2	2	00:00	60	07:20	7	3	3	0	0	3	3	2	2	0	2	2	1	3	3	2	2	5	5	5	3	5	5	5	5	1	5	2	5	5
621	Nanjing Sport Institute	tennis	20	2	nothing	2	2	4	4	4	3	2	2	1	2	1	23:00	20	07:30	7	0	1	1	0	0	0	0	1	0	0	1	0	0	0	3	2	3	1	4	4	3	2	2	2	4	2	4	4	3
622	Nanjing Sport Institute	fencing	20	3	The Third Prize	1	2	4	4	4	3	2	1	1	3	2	01:30	70	08:15	6	3	0	3	1	1	0	1	2	2	2	1	0	3	1	3	4	4	2	3	4	4	4	2	5	5	3	5	4	5
623	Nanjing Sport Institute	table tennis	19	3	The Second Prize	2	2	4	4	4	1	2	1	1	2	2	00:00	60	07:35	7	2	2	2	1	3	1	0	3	1	2	2	0	2	1	3	2	3	2	3	4	3	3	2	4	3	2	3	4	2
624	Nanjing Sport Institute	fencing	19	4	nothing	2	2	3	4	4	1	2	2	1	2	2	23:45	30	07:30	7	1	2	1	1	2	2	2	1	2	3	1	0	2	3	1	4	1	1	5	3	4	4	4	5	3	5	2	4	1
625	Nanjing Sport Institute	fencing	20	4	nothing	2	2	4	4	4	1	2	1	1	2	1	22:30	60	06:30	6	3	3	2	3	2	3	3	2	2	2	2	0	3	3	2	4	3	4	4	2	3	1	2	2	3	1	3	4	2
626	Nanjing Sport Institute	fencing	22	2	The sixth Prize	2	2	3	4	1	1	2	2	1	2	2	22:00	20	07:25	9	1	2	0	0	3	1	2	2	0	1	1	0	1	1	3	3	2	4	2	2	4	4	3	4	3	2	3	4	2
627	Nanjing Sport Institute	badminton	19	3	The Third Prize	1	2	4	3	4	1	1	1	1	2	1	00:30	5	07:30	5	0	0	0	0	0	2	0	0	2	0	0	0	3	3	3	3	4	4	5	4	4	4	3	3	4	4	1	4	3
628	Nanjing Sport Institute	badminton	20	3	The eighth Prize	1	2	4	3	4	1	2	1	1	2	3	23:30	10	07:30	7	2	0	0	0	0	0	0	1	0	2	1	0	2	0	3	2	4	5	4	4	4	4	2	4	4	3	5	4	3
629	Nanjing Sport Institute	fencing	19	4	nothing	1	2	4	4	4	1	1	1	1	3	1	00:30	30	07:30	6.5	2	0	0	0	3	1	0	0	0	0	1	2	3	2	4	1	4	1	2	5	1	4	2	1	5	2	4	1	4
630	Nanjing Sport Institute	fencing	19	3	The Third Prize	1	2	4	4	4	1	1	1	1	2	2	02:00	10	08:00	6	0	0	0	0	0	0	0	0	0	0	1	0	1	0	5	4	3	4	2	3	4	2	2	2	2	2	2	5	4
631	Nanjing Sport Institute	badminton	19	3	The Second Prize	1	2	4	4	4	1	1	2	1	2	2	00:30	20	07:50	6	2	2	2	2	2	2	1	1	1	1	1	0	2	2	5	4	4	5	3	2	4	3	2	3	1	3	3	3	2
632	Nanjing Sport Institute	judo	21	3	The first Prize	1	2	4	4	4	1	1	1	1	2	1	02:00	10	08:00	6	0	0	0	0	0	0	0	0	0	0	1	0	1	0	5	1	4	1	1	5	2	5	2	1	3	2	5	1	4
633	Nanjing Sport Institute	fencing	21	2	The fourth Prize	1	2	4	4	4	1	1	1	1	3	2	00:00	20	07:45	7	2	2	2	0	1	0	1	0	0	2	1	0	1	1	3	5	1	4	3	2	4	3	1	4	2	4	4	4	3
634	Nanjing Sport Institute	Boxing	19	3	The Second Prize	1	2	4	4	3	1	2	2	1	2	2	23:30	15	07:40	6.5	1	1	0	0	2	1	1	0	0	1	1	0	2	1	3	4	4	4	4	3	3	2	2	2	4	1	4	4	4
635	Nanjing Sport Institute	Boxing	19	3	The fifth Prize	1	2	3	4	1	1	2	2	1	2	2	23:30	30	08:00	8	2	1	0	0	0	0	2	0	0	0	1	0	3	1	5	4	5	4	4	5	5	3	4	4	5	1	2	2	5
636	Nanjing Sport Institute	swimming	20	2	The First Prize	2	2	4	4	4	2	2	1	1	2	2	01:30	2	09:40	7	0	0	1	1	2	3	0	1	2	1	0	1	2	1	4	2	4	2	3	4	2	4	2	5	4	3	5	5	4
637	Nanjing Sport Institute	judo	20	3	The Second Prize	1	2	3	4	4	1	2	2	1	2	2	23:00	20	08:00	8	1	1	0	0	1	1	1	0	0	0	1	0	0	1	4	2	4	4	4	4	4	4	2	4	4	2	4	4	4
638	Nanjing Sport Institute	judo	19	2	The Third Prize	1	2	3	4	3	1	2	2	1	2	2	00:30	15	08:10	7	1	2	2	1	1	2	2	1	1	2	1	0	2	1	3	2	4	3	4	2	4	3	2	4	4	3	4	4	5
639	Nanjing Sport Institute	judo	19	3	The First Prize	1	2	4	4	4	1	2	1	1	2	2	23:00	60	09:30	8	1	1	0	1	1	1	1	1	1	1	1	0	1	1	4	3	5	2	3	5	2	2	2	4	2	2	4	4	5
640	Nanjing Sport Institute	judo	19	3	The Second Prize	1	2	2	4	4	1	2	1	1	2	4	23:00	20	09:40	9	3	0	0	0	2	2	2	2	3	3	2	0	2	2	4	3	4	3	4	4	4	2	3	2	3	2	4	4	2
641	Nanjing Sport Institute	tennis	19	4	nothing	1	2	4	4	4	1	2	2	1	3	3	23:30	30	07:30	7.5	2	3	1	0	0	0	0	1	1	0	1	0	0	1	3	2	3	2	3	4	4	3	3	3	4	3	5	4	3
642	Nanjing Sport Institute	Basketball	20	3	The Third Prize	1	2	4	4	1	1	2	2	1	2	3	00:00	50	07:30	6	0	1	0	0	0	0	0	0	0	0	1	0	0	1	4	1	3	3	3	3	4	3	2	3	3	3	4	3	3
643	Nanjing Sport Institute	Athletics	20	3	The First Prize	2	2	4	4	3	1	2	2	1	3	1	00:00	30	07:30	7	2	2	0	0	0	0	0	0	0	3	2	0	2	1	4	1	2	4	5	5	1	3	4	4	4	4	4	5	5
644	Nanjing Sport Institute	wushu routine	22	3	The Second Prize	1	3	4	4	1	1	2	1	1	3	3	23:00	60	08:00	9	3	3	2	0	0	2	0	3	1	0	1	0	2	2	3	2	3	1	3	3	2	3	3	3	1	4	4	4	4
645	Nanjing Sport Institute	judo	19	3	The Third Prize	1	1	2	4	4	1	2	1	1	2	2	23:30	10	06:30	7.5	1	2	2	1	3	2	0	0	2	0	2	0	3	3	4	3	2	3	5	3	3	3	3	5	5	1	1	3	3
646	Nanjing Sport Institute	judo	18	3	The Second Prize	1	1	3	4	4	1	2	2	1	2	2	23:00	30	06:40	7	2	0	1	0	0	0	0	0	0	0	1	0	0	1	4	2	3	2	1	2	2	4	2	2	3	2	5	2	1
647	Nanjing Sport Institute	judo	19	2	The Third Prize	1	1	4	4	3	3	2	1	1	2	2	23:30	30	06:40	7	2	1	2	1	3	2	2	2	1	1	1	0	3	1	3	2	4	4	4	3	3	2	2	3	3	2	3	4	2
648	Nanjing Sport Institute	Taekwondo	19	3	The fourth Prize	2	1	2	4	4	1	2	1	1	3	2	23:00	60	06:30	7	3	3	3	2	0	2	2	2	3	0	3	2	2	3	3	2	2	4	4	2	4	3	3	3	3	3	2	4	3
649	Nanjing Sport Institute	Football	19	3	The Ninth Prize	1	1	4	4	2	1	2	2	1	2	2	23:30	60	06:40	6	2	2	1	1	1	1	1	0	1	3	2	0	3	2	3	3	4	4	4	3	3	3	3	4	3	4	3	4	2
650	Nanjing Sport Institute	Football	20	3	The fourth Prize	1	1	4	4	4	1	2	1	1	3	3	23:30	5	06:40	6	1	0	1	0	0	0	0	1	0	3	1	0	1	1	4	2	5	1	1	5	1	3	1	3	4	1	5	1	1
651	Nanjing Sport Institute	Football	20	4	nothing	1	1	4	4	4	1	2	2	1	2	1	22:30	30	06:45	8	2	2	2	1	3	1	1	1	1	2	1	0	3	1	2	2	2	2	4	4	2	2	2	4	4	2	4	2	2
652	Nanjing Sport Institute	Football	20	3	The fifth Prize	1	1	4	4	4	1	2	2	1	3	3	23:00	2	07:30	8	0	0	0	0	0	0	0	0	0	0	0	0	0	0	5	1	5	1	1	5	1	5	1	1	5	1	5	1	5
653	Nanjing Sport Institute	judo	20	3	The Second Prize	2	2	3	4	2	1	2	2	1	2	2	23:00	20	09:00	8	1	0	0	0	0	0	0	0	0	0	1	0	0	0	4	1	4	3	1	2	1	3	1	3	4	1	5	4	2
654	Nanjing Sport Institute	wushu routine	19	3	The First Prize	1	2	4	4	3	1	1	1	1	2	2	22:30	10	07:30	9	1	1	1	0	0	0	0	1	0	0	1	1	1	1	4	2	3	2	3	3	3	3	4	3	4	2	4	3	2
655	Nanjing Sport Institute	wushu routine	19	3	The Ninth Prize	1	2	4	4	4	2	2	1	1	1	2	02:00	20	09:30	7	1	1	0	0	0	0	1	0	3	0	1	0	1	0	2	3	4	4	4	5	5	3	4	4	3	4	3	4	2
656	Nanjing Sport Institute	fencing	20	2	The fourth Prize	1	2	3	3	4	1	2	2	1	2	3	00:30	10	07:20	6	1	1	0	0	0	0	0	0	0	1	1	0	1	2	4	2	4	4	3	3	4	3	3	3	3	3	3	4	3
657	Nanjing Sport Institute	wushu routine	20	2	nothing	1	2	4	4	1	1	2	1	1	2	1	23:20	60	07:30	7	2	0	0	0	1	1	0	0	0	0	2	0	1	0	3	1	5	2	3	3	1	3	3	3	3	2	2	4	3
658	Nanjing Sport Institute	Basketball	20	3	The Second Prize	1	2	1	3	2	1	2	1	1	2	2	23:30	10	08:10	8	1	1	1	1	0	1	1	1	1	0	1	0	2	1	4	1	4	4	1	4	3	5	3	2	4	1	5	4	4
659	Nanjing Sport Institute	Basketball	21	4	nothing	1	2	3	4	1	1	2	1	1	2	2	01:30	30	07:55	6	1	3	2	0	2	1	1	1	0	2	2	0	3	2	3	2	4	4	3	3	4	3	4	4	3	4	5	4	4
660	Nanjing Sport Institute	Football	20	3	The First Prize	1	2	2	4	4	1	2	2	1	2	2	00:00	60	08:30	7	0	2	0	0	0	1	1	1	1	0	1	0	0	1	4	1	3	3	2	2	3	3	2	2	4	1	3	4	2
661	Nanjing Sport Institute	Athletics	20	3	The Third Prize	1	2	3	3	1	1	1	1	1	2	2	23:00	5	07:45	7	1	0	1	1	2	1	1	2	2	1	1	0	1	1	3	1	4	2	4	5	3	4	2	5	2	5	4	5	2
662	Nanjing Sport Institute	Football	21	3	The First Prize	1	2	4	4	4	1	2	2	1	3	3	22:00	15	06:30	8	2	3	2	0	1	2	1	0	3	3	1	2	2	1	3	2	3	3	4	4	5	1	3	3	3	1	5	4	4
663	Nanjing Sport Institute	physical training	19	4	nothing	2	2	2	4	2	1	2	1	1	2	3	00:40	20	07:50	6	1	1	2	1	2	0	0	0	1	0	2	0	2	1	3	2	4	3	2	4	4	3	2	4	4	2	3	4	3
664	Nanjing Sport Institute	rugby	21	2	The Third Prize	1	2	4	4	4	1	1	1	1	2	2	23:30	3	07:30	7	1	1	0	1	1	1	1	0	0	1	0	1	2	1	5	1	4	3	4	5	4	5	1	1	5	1	5	1	5
665	Nanjing Sport Institute	rugby	19	2	The fifth Prize	1	2	4	3	4	2	1	2	1	2	2	23:30	10	08:00	8	2	2	1	0	1	0	0	2	0	1	1	0	2	1	5	1	3	1	1	4	2	4	1	2	4	2	5	1	3
666	Nanjing Sport Institute	volleyball	19	3	The First Prize	2	2	4	3	4	1	2	1	1	2	2	00:30	10	08:30	8	0	0	0	0	1	0	0	0	0	0	0	0	0	0	4	1	4	3	3	4	5	5	1	3	5	1	5	3	5
667	Nanjing Sport Institute	rugby	20	2	The Second Prize	2	2	3	3	2	3	2	1	1	2	2	23:20	20	07:20	8	2	2	1	1	2	1	1	0	0	1	1	0	1	2	3	2	4	2	3	4	3	3	3	3	3	2	3	4	3
668	Nanjing Sport Institute	rugby	21	2	The Second Prize	1	2	3	4	1	1	1	2	1	2	2	23:30	5	07:30	7	0	0	0	0	0	0	0	0	0	0	0	0	0	0	4	1	4	1	2	5	1	5	1	2	4	2	5	2	1
669	Nanjing Sport Institute	volleyball	20	3	The Second Prize	2	2	3	3	4	1	2	2	1	2	1	23:00	30	07:35	6.5	2	2	2	0	0	1	1	2	2	1	2	0	2	2	4	2	3	2	2	4	4	4	4	3	3	3	3	4	3
670	Nanjing Sport Institute	rugby	19	3	The Third Prize	2	2	2	3	4	1	2	1	1	2	3	23:30	30	08:00	8	2	1	1	0	0	0	2	0	0	1	1	0	2	1	4	1	4	3	2	5	2	2	4	1	4	1	5	4	4
671	Nanjing Sport Institute	rugby	19	3	The First Prize	2	2	2	3	3	1	2	1	1	2	2	22:10	10	07:10	9	2	2	2	1	2	3	2	2	2	2	1	0	2	1	4	1	3	1	2	5	2	3	2	2	4	1	4	2	4
672	Nanjing Sport Institute	Football	18	3	The Second Prize	2	1	4	4	4	1	2	1	1	2	2	22:30	10	06:40	8	0	0	0	0	0	0	0	0	0	0	0	0	1	1	3	1	2	4	1	1	1	3	2	2	2	4	5	5	1
673	Nanjing Sport Institute	Football	18	3	The First Prize	1	1	4	4	4	1	2	2	1	2	2	22:10	10	07:30	7	0	0	1	0	0	0	0	0	0	0	0	0	0	0	4	1	4	4	4	4	4	1	3	4	3	4	4	1	1
674	Nanjing Sport Institute	Football	20	3	The Second Prize	2	1	4	4	4	1	2	2	1	2	2	23:00	25	06:30	7	0	1	1	0	0	0	0	1	0	0	1	0	0	0	3	1	4	2	2	3	3	3	2	2	3	2	4	4	2
675	Nanjing Sport Institute	Football	19	3	The seventh Prize	1	1	4	4	4	1	2	1	1	2	2	00:00	10	06:40	6.5	2	0	0	0	1	3	0	0	1	0	2	0	3	2	3	2	4	4	4	4	5	2	2	4	3	2	5	5	3
676	Nanjing Sport Institute	Athletics	18	3	The Second Prize	1	1	3	4	4	1	1	2	1	2	3	23:30	40	06:30	6	2	2	2	0	0	0	0	0	0	0	2	1	0	1	4	1	4	2	2	4	2	4	2	2	4	3	5	3	3
677	Nanjing Sport Institute	tennis	21	4	nothing	2	2	4	4	4	1	2	1	1	2	2	22:00	10	07:15	8	0	3	0	0	3	0	0	2	2	0	1	0	1	1	3	5	2	5	5	4	5	3	5	5	3	2	3	5	1
678	Nanjing Sport Institute	fencing	19	2	The eighth Prize	1	2	4	4	4	1	1	1	1	2	1	00:30	10	07:50	6	0	0	1	0	0	0	0	0	0	0	1	0	2	1	4	2	5	2	1	1	4	3	2	3	5	1	5	2	2
679	Nanjing Sport Institute	physical training	20	4	nothing	1	2	1	2	3	3	2	2	1	2	2	23:30	5	07:50	8	1	0	0	0	0	0	1	0	1	0	1	0	1	0	4	1	3	1	3	5	3	3	3	4	3	3	3	3	2
680	Nanjing Sport Institute	physical training	20	4	nothing	2	2	2	4	1	1	2	1	1	2	2	00:30	10	07:40	7	1	2	1	0	0	1	2	1	1	2	1	0	3	1	2	1	4	2	2	4	4	3	1	4	4	2	4	4	3
681	Nanjing Sport Institute	Football	20	4	nothing	1	2	4	4	4	1	2	2	1	3	2	23:59	10	09:30	9	1	1	1	0	1	0	2	0	0	1	0	0	2	1	4	2	4	3	3	3	4	4	3	2	4	2	4	2	3
682	Nanjing Sport Institute	physical training	20	4	nothing	1	2	1	4	3	1	2	2	1	3	3	23:30	45	07:45	7	3	0	0	0	0	0	0	0	0	0	2	0	0	0	4	2	3	3	2	3	2	3	3	2	4	2	4	3	4
683	Shandong Sport University	wushu routine	20	2	The First Prize	1	3	4	3	1	1	1	1	1	1	2	00:30	30	07:30	7	2	2	2	3	2	1	1	2	3	3	2	2	2	2	2	2	5	3	5	3	5	2	5	5	3	4	5	5	4
684	Shandong Sport University	Wu Shu Sanda	20	4	nothing	1	3	3	4	1	1	2	1	1	2	2	22:30	10	09:30	7	0	0	0	0	0	0	2	1	1	1	1	0	1	0	4	2	4	1	3	4	3	3	3	4	3	3	3	3	3
685	Shandong Sport University	Wu Shu Sanda	22	3	The First Prize	1	3	3	4	3	1	2	1	1	2	2	00:30	30	08:00	6	3	1	2	2	2	0	0	1	0	0	2	0	1	3	4	1	4	2	4	2	4	5	3	2	4	4	4	4	4
686	Shandong Sport University	Wu Shu Sanda	22	3	The First Prize	1	3	3	4	3	1	2	1	1	2	2	00:30	30	08:00	6	3	1	2	2	2	0	0	1	0	0	2	0	1	3	4	1	4	2	4	2	4	2	4	2	4	2	4	4	4
687	Shandong Sport University	Wu Shu Sanda	21	4	nothing	1	3	3	4	2	1	2	1	1	2	1	00:00	10	08:30	8	1	1	1	1	1	2	1	2	1	2	1	0	2	3	3	3	3	3	3	5	4	3	2	1	3	3	3	3	3
688	Shandong Sport University	wushu routine	23	1	The Second Prize	1	3	4	1	2	2	2	2	2	3	2	22:20	5	07:30	9	2	1	2	1	0	1	0	0	0	0	1	0	0	1	4	3	2	3	4	3	2	3	4	3	2	3	4	4	3
689	Shandong Sport University	Wu Shu Sanda	22	2	The First Prize	1	3	4	3	1	1	1	2	1	2	1	23:00	10	09:30	9	1	2	1	1	2	3	1	0	3	0	1	0	0	2	3	2	5	3	2	1	1	3	3	4	3	3	5	3	3
690	Shandong Sport University	wushu routine	22	2	nothing	1	3	3	4	1	1	2	1	1	2	1	22:10	45	07:10	7	2	2	2	2	1	2	2	1	2	1	1	0	2	1	4	3	4	4	3	3	4	4	3	2	3	3	4	4	3
691	Shandong Sport University	wushu routine	22	2	The First Prize	1	3	4	4	1	1	2	2	1	2	1	22:10	15	07:10	7	2	2	2	2	1	2	2	1	2	1	1	0	2	1	4	3	4	4	3	3	4	4	5	5	1	3	4	4	3
692	Shandong Sport University	wrestling	21	2	The Second Prize	1	3	4	3	2	1	1	2	2	1	1	22:20	10	07:30	9	1	1	0	0	1	0	1	0	1	0	1	1	1	1	4	3	2	3	4	2	1	1	3	3	3	2	4	4	3
693	Shandong Sport University	fencing	18	2	The First Prize	1	3	2	2	2	1	2	2	1	2	2	21:30	5	07:30	10	1	1	1	1	1	1	0	0	1	1	0	1	1	1	4	4	4	3	2	2	3	3	2	3	2	3	2	4	3
694	Zhejiang University	wushu routine	20	2	The First Prize	1	3	4	2	3	1	2	2	1	2	1	21:30	10	08:30	7	2	1	2	1	2	0	1	3	1	2	1	3	1	0	3	2	4	3	4	2	4	4	4	3	5	3	2	4	2
695	Shandong Sport University	Wu Shu Sanda	22	2	The Third Prize	1	3	4	2	2	2	2	1	1	2	2	21:50	10	06:30	10	1	1	1	1	1	1	1	1	2	1	1	1	1	1	4	4	3	3	4	2	3	4	2	4	3	2	3	2	3
696	Shandong Sport University	Wu Shu Sanda	23	4	nothing	1	3	3	4	1	1	1	1	1	2	2	23:00	10	08:10	8	0	0	0	0	0	0	0	0	0	0	1	0	1	1	4	4	3	5	3	2	4	5	3	4	5	4	4	4	4
697	Shandong Sport University	dragon and lion dance	21	3	The First Prize	1	2	3	1	4	1	2	2	1	2	2	23:30	40	08:30	8	0	0	3	0	0	0	0	0	0	0	1	0	2	1	2	2	3	2	3	1	1	3	2	2	1	2	2	2	2
698	Xi'an Physical Education University	judo	22	2	The Second Prize	1	3	4	3	2	1	2	2	1	3	2	23:20	2	08:30	9	1	1	0	0	1	1	1	1	1	1	0	0	0	0	4	3	2	3	3	3	3	3	3	4	3	3	4	4	3
699	Qinghai Normal University	Athletics	22	2	nothing	1	3	2	4	1	1	1	1	1	2	2	00:00	10	06:55	6	1	2	1	1	2	2	2	1	1	1	1	0	3	3	2	2	1	5	5	3	5	3	4	4	4	2	2	5	5
700	Qinghai Normal University	Athletics	21	2	nothing	1	3	2	4	2	1	1	1	2	1	2	23:00	10	06:50	7	2	2	1	0	2	0	1	0	2	2	2	0	2	1	3	2	2	3	3	3	4	2	4	3	3	3	3	4	3
701	Nanjing Sport Institute	judo	18	3	The Third Prize	2	1	4	4	3	1	2	2	1	2	2	23:20	20	06:30	7	1	1	1	0	0	1	1	1	1	2	2	0	1	1	4	2	4	2	2	4	3	2	2	4	3	2	4	4	3
702	Nanjing Sport Institute	Athletics	18	3	The fourth Prize	2	1	3	4	4	1	2	1	1	2	3	00:00	10	06:20	6	0	0	0	0	1	0	0	0	0	0	1	0	1	1	4	2	3	2	3	4	4	2	2	2	3	1	4	4	3
703	Nanjing Sport Institute	judo	18	3	The Third Prize，The first Prize	2	1	1	4	3	1	1	1	1	2	2	23:30	60	06:30	6	3	2	2	1	2	3	3	3	3	2	0	3	3	3	4	1	4	4	3	5	5	1	4	3	5	1	2	3	5
704	Nanjing Sport Institute	wushu routine	19	3	The First Prize	1	1	2	2	1	1	2	1	1	3	2	23:00	30	06:25	7	3	2	1	1	2	1	2	1	1	2	2	0	1	1	4	3	3	3	3	4	4	2	3	2	4	3	3	3	3
705	Nanjing Sport Institute	wushu routine	18	3	The Third Prize	1	1	4	4	4	1	1	1	1	3	3	01:00	5	06:30	5	0	0	0	0	1	0	0	0	0	0	1	0	0	0	5	1	5	1	3	5	2	5	1	2	4	2	5	5	5
706	Nanjing Sport Institute	wushu routine	18	3	The First Prize	1	4	4	1	1	2	2	1	2	2	2	22:30	5	08:30	10	1	1	0	0	0	0	0	0	1	0	1	0	2	1	5	1	4	2	5	4	4	5	1	1	4	2	5	1	3
707	Nanjing Sport Institute	wushu routine	18	3	The eighth Prize	2	1	2	4	1	1	2	1	1	2	2	23:45	30	06:45	7	2	1	1	0	0	3	0	0	0	0	1	0	2	1	4	1	3	2	2	4	2	3	1	2	3	1	4	4	1
708	Nanjing Sport Institute	wushu routine	18	3	The Third Prize	1	1	4	4	3	1	2	2	1	2	2	23:30	30	06:30	6	1	0	0	0	3	3	2	0	0	0	1	0	3	1	3	2	3	4	3	5	3	5	2	2	5	2	5	4	3
709	Nanjing Sport Institute	wushu routine	19	3	The First Prize	1	1	4	4	2	1	2	2	1	2	2	23:30	20	06:30	7	2	1	2	1	0	2	1	0	2	2	1	0	2	1	4	1	4	2	4	4	4	3	3	2	4	2	4	4	5
710	Nanjing Sport Institute	wushu routine	19	3	The Third Prize	1	1	4	4	4	1	1	1	1	2	2	00:00	10	06:30	4	1	1	0	0	1	1	1	1	0	0	1	0	1	1	5	3	4	4	4	2	4	5	5	2	3	5	4	4	3
711	Nanjing Sport Institute	wushu routine	19	3	The Second Prize	1	1	4	4	3	1	2	1	1	2	3	23:00	30	06:30	6	3	1	0	1	2	0	2	1	1	2	1	0	2	1	3	2	3	4	3	2	1	3	4	4	4	4	5	4	2
712	Nanjing Sport Institute	wushu routine	19	3	The First Prize	1	1	4	4	1	1	2	1	1	2	2	23:30	10	06:30	7	1	1	1	0	0	0	0	0	2	0	1	0	2	1	4	4	4	3	3	4	3	3	3	4	2	1	5	4	2
713	Nanjing Sport Institute	wushu routine	19	3	The Third Prize	1	1	2	4	3	3	2	2	1	2	2	23:30	30	06:30	6	1	0	1	0	2	0	0	0	1	0	1	0	2	1	2	2	4	4	3	4	2	2	2	4	4	2	4	3	4
714	Nanjing Sport Institute	judo	19	3	The Second Prize	1	1	4	4	4	1	2	2	1	3	3	00:30	30	06:35	6	3	2	0	3	3	1	2	2	2	3	3	0	3	3	3	4	4	5	5	5	5	2	4	4	4	4	3	3	3
715	Nanjing Sport Institute	judo	18	3	The Second Prize	2	1	4	4	4	2	2	1	1	2	2	23:30	20	06:40	6	1	0	0	0	0	2	1	0	2	0	2	0	2	1	4	3	2	5	4	4	3	5	3	5	2	4	3	3	2
716	Nanjing Sport Institute	Taekwondo	18	4	The Third Prize	1	1	2	4	4	1	2	2	1	2	2	00:00	10	06:50	6	2	2	0	0	0	0	0	0	0	1	1	0	3	1	4	2	3	4	4	4	4	2	4	3	2	3	4	4	3
717	Nanjing Sport Institute	Taekwondo	18	3	The Third Prize	2	1	4	4	1	2	2	1	2	2	2	22:30	10	06:30	8	0	0	0	0	0	0	0	0	0	0	1	0	2	0	4	1	4	1	1	4	1	5	1	1	5	2	1	4	1
718	Nanjing Sport Institute	judo	19	3	The First Prize	2	1	4	4	4	1	2	2	1	2	2	23:30	30	06:30	6	0	0	1	0	0	3	0	1	0	0	1	0	3	3	3	2	5	4	3	3	4	3	3	3	4	3	4	3	4
719	Nanjing Sport Institute	judo	20	3	The Third Prize民	2	4	4	4	1	2	2	1	2	2	2	22:30	5	06:30	8	0	0	2	0	0	3	0	1	3	0	2	0	3	3	3	1	3	3	3	3	3	3	3	1	5	1	1	4	3
720	Nanjing Sport Institute	judo	19	3	The First Prize	2	1	2	3	3	1	2	2	1	2	2	23:30	30	06:50	7	2	0	0	0	0	0	0	0	0	0	0	1	0	0	5	1	5	1	1	5	1	5	1	1	5	1	5	5	3
721	Nanjing Sport Institute	judo	18	3	The Third Prize	2	1	3	4	4	1	2	2	1	2	2	23:30	30	06:30	6	0	0	0	0	0	2	1	0	3	0	0	0	2	0	3	2	3	2	2	4	4	3	2	4	4	2	4	4	2
722	Nanjing Sport Institute	rugby	20	3	The First Prize	1	2	2	3	1	1	2	2	1	2	3	23:00	50	08:00	8	0	0	1	0	0	0	1	0	0	0	0	0	0	0	5	1	5	1	1	5	1	5	1	1	5	1	5	1	5
723	Nanjing Sport Institute	rugby	20	4	The Second Prize	2	2	3	3	4	1	2	2	1	3	3	00:00	90	08:00	6	1	3	0	0	0	3	1	3	3	2	3	0	3	3	4	2	4	5	4	2	5	2	4	4	5	1	4	4	2
724	Nanjing Sport Institute	rugby	20	3	The First Prize	1	2	4	3	4	1	2	1	1	3	4	23:00	60	08:00	8	3	0	0	0	0	0	3	0	0	0	3	0	3	0	2	3	5	3	1	2	1	3	1	5	5	5	5	5	3
725	Nanjing Sport Institute	rugby	19	2	The sixth Prize	1	2	3	3	3	2	1	1	1	3	3	00:30	30	07:30	6	3	3	2	1	3	3	1	3	3	2	3	3	3	1	3	1	4	1	4	5	4	3	2	5	5	2	5	4	5
726	Nanjing Sport Institute	rugby	22	3	The fourth Prize	1	2	3	4	4	1	2	1	1	3	4	00:22	60	08:00	7	3	3	1	1	2	2	2	2	1	3	0	2	2	2	3	4	4	2	2	3	3	4	3	2	3	3	5	4	3
727	Nanjing Sport Institute	volleyball	20	3	The fourth Prize	2	2	3	3	4	1	2	2	1	2	2	23:00	15	07:30	7	0	0	2	0	0	0	0	0	1	0	0	0	0	0	4	4	4	1	2	4	2	2	2	2	5	2	4	4	2
728	Nanjing Sport Institute	rugby	20	2	The Second Prize	2	2	3	3	1	3	2	1	1	3	3	00:00	44	07:50	7	2	2	2	0	0	3	2	2	0	0	1	0	3	1	5	1	2	5	4	5	5	5	3	5	1	1	3	5	1
729	Nanjing Sport Institute	rugby	20	3	The Second Prize	1	2	4	2	1	1	1	1	1	1	3	00:00	10	07:30	7	2	2	3	3	2	3	3	1	1	2	2	2	1	1	4	1	4	4	2	5	5	5	1	1	5	3	5	5	4
730	Nanjing Sport Institute	Athletics	22	4	nothing	1	3	3	4	1	1	1	2	1	2	2	01:00	5	10:00	9	0	0	0	0	0	0	0	0	0	0	0	0	0	0	4	3	4	2	3	4	2	4	2	2	4	2	4	4	2
731	Nanjing Sport Institute	Football	19	3	The fourth Prize	1	2	4	4	2	1	1	1	1	3	2	23:00	10	07:10	8	0	2	0	0	0	0	0	0	2	0	1	0	2	1	4	1	4	4	2	4	4	3	2	3	3	2	4	4	3
732	Nanjing Sport Institute	Basketball	19	2	The Third Prize	2	2	4	3	4	1	2	1	1	2	2	23:00	30	07:30	8	0	0	0	0	3	0	0	0	0	0	1	0	1	0	4	1	4	2	2	4	1	4	1	2	5	2	4	4	3
733	Nanjing Sport Institute	rugby	21	3	The Second Prize	1	2	3	3	2	1	2	1	1	2	2	22:10	15	07:20	9	1	1	2	0	1	0	1	0	1	1	1	0	1	1	4	1	4	3	3	4	3	4	3	4	3	2	4	4	3
734	Nanjing Sport Institute	rugby	19	2	The Second Prize	1	3	3	4	1	1	1	1	2	2	2	23:00	3	07:30	8	0	0	1	0	1	1	1	0	0	0	0	1	2	1	4	2	4	4	4	2	5	4	3	3	4	4	5	4	3
735	Nanjing Sport Institute	rugby	20	2	The Second Prize	2	2	3	3	1	1	2	2	1	2	1	22:30	60	07:35	7	0	0	0	0	0	0	0	0	0	0	1	0	1	0	3	3	3	3	3	3	3	3	3	3	3	3	3	3	3
736	Nanjing Sport Institute	rugby	19	2	The Second Prize	1	2	3	4	1	1	2	1	2	2	1	23:30	5	07:50	8	0	0	0	0	1	0	0	0	0	0	0	0	0	0	4	1	4	1	2	4	2	4	1	2	4	2	4	4	5
737	Nanjing Sport Institute	volleyball	20	2	The sixth Prize	2	2	4	2	4	1	2	1	2	1	1	22:00	15	08:20	8	2	2	0	3	3	2	0	1	2	1	2	1	1	0	3	2	4	3	3	2	3	3	2	3	3	3	4	3	3
738	Nanjing Sport Institute	Football	19	2	The eighth Prize	1	2	4	4	4	1	2	1	1	3	3	00:00	10	08:10	8	0	0	1	0	0	0	1	0	0	0	1	0	2	1	4	1	5	4	1	5	2	5	1	4	5	4	4	5	5
739	Nanjing Sport Institute	Wu Shu Sanda	20	1	The Third Prize	1	2	4	1	1	1	2	2	1	3	2	22:00	120	07:00	8	3	1	1	0	0	0	0	0	0	0	1	0	0	0	4	2	4	1	1	5	1	3	2	2	4	1	5	2	5
740	Nanjing Sport Institute	Golf	19	2	T23	1	2	4	3	4	1	2	2	1	2	2	00:00	30	08:00	7	0	0	1	0	0	0	0	0	0	0	0	0	0	0	5	1	5	1	1	5	2	5	1	1	5	1	5	1	4
741	Nanjing Sport Institute	judo	19	2	The First Prize	1	2	4	4	3	1	1	2	1	2	2	00:30	20	09:40	7	2	0	0	1	1	2	2	1	0	2	2	1	2	2	3	3	3	4	4	2	2	4	3	5	4	2	1	4	5
742	Nanjing Sport Institute	judo	19	2	The Third Prize	1	2	3	4	3	3	2	1	1	3	3	23:40	60	07:40	7	1	1	1	0	0	0	0	0	0	0	1	0	1	1	4	3	4	4	4	4	4	4	2	3	4	2	5	3	4
743	Nanjing Sport Institute	Boxing	19	2	nothing	1	2	4	4	1	2	2	1	2	3	3	23:30	30	09:30	10	0	0	0	0	0	0	0	0	0	0	0	0	0	0	4	1	4	4	1	4	1	4	5	1	5	4	4	1	4
744	Nanjing Sport Institute	Taekwondo	20	3	The First Prize	1	2	4	4	4	1	2	2	1	2	2	00:00	20	07:50	7	0	0	0	0	0	1	1	0	0	0	0	0	1	1	3	2	4	1	1	5	1	3	2	2	3	3	5	2	2
745	Nanjing Sport Institute	Football	18	3	The Second Prize	1	2	4	3	4	1	2	2	1	3	4	00:30	30	08:00	7	1	1	0	0	0	1	0	1	1	1	1	0	2	2	4	2	5	1	4	5	4	5	2	2	5	2	5	5	5
746	Nanjing Sport Institute	judo	22	3	The First Prize	1	2	2	3	1	3	1	1	1	3	3	01:00	15	09:30	7	2	1	2	2	1	2	2	1	3	2	2	1	2	1	4	2	3	4	4	4	5	4	2	2	5	3	4	4	5
747	Nanjing Sport Institute	Boxing	20	2	The First Prize	2	2	2	3	1	1	2	2	1	2	2	23:30	30	08:10	7	3	2	1	1	0	2	2	1	2	2	2	0	2	2	3	3	3	3	2	3	2	3	2	2	3	2	5	4	3
748	Nanjing Sport Institute	Boxing	20	2	The First Prize	2	2	3	4	1	1	2	1	1	2	2	23:40	100	08:00	7	3	2	1	2	0	1	1	1	1	1	1	0	2	1	3	2	1	2	4	2	4	4	4	4	4	4	4	5	1
749	Nanjing Sport Institute	judo	20	2	The fifth Prize	1	2	3	3	1	1	1	1	1	3	3	23:30	20	06:30	7	2	2	2	0	0	2	2	2	0	2	1	0	0	1	5	2	4	2	2	4	4	4	2	3	3	2	4	3	3
750	Nanjing Sport Institute	wushu routine	19	2	The Third Prize	1	2	4	4	2	1	1	1	1	2	2	22:30	15	07:40	8	3	3	0	0	2	0	0	0	0	0	1	1	1	1	4	4	2	3	4	4	5	4	3	3	2	3	2	4	3
751	Nanjing Sport Institute	wushu routine	20	2	The Third Prize	1	2	1	4	1	3	1	1	1	2	3	23:00	10	07:40	8	2	0	0	0	0	1	0	0	1	0	1	0	1	0	4	1	4	4	3	4	4	4	2	2	4	3	5	3	3
752	Nanjing Sport Institute	fencing	18	2	The first Prize	1	2	4	4	3	1	1	1	1	2	2	00:00	20	07:45	7	2	1	0	1	0	0	0	0	2	3	1	0	3	1	3	5	5	4	5	3	5	5	4	2	4	2	4	5	3
753	Nanjing Sport Institute	swimming	19	2	The First Prize	2	2	4	3	4	1	2	2	1	2	2	00:30	60	08:00	7	1	1	1	0	0	2	2	1	2	0	1	0	2	1	4	1	4	5	5	4	5	3	2	2	4	1	4	4	1
754	Nanjing Sport Institute	Boxing	20	2	The Third Prize	1	2	3	4	3	1	1	1	1	3	4	22:30	30	09:00	8	1	0	0	0	0	1	0	2	0	1	1	0	1	1	4	2	3	3	3	4	3	3	3	2	3	2	4	4	4
755	Nanjing Sport Institute	Boxing	21	2	nothing	1	2	2	3	4	1	2	1	1	3	3	22:30	20	08:20	8	1	1	1	1	1	1	1	1	1	1	0	0	0	1	4	3	4	2	3	4	4	2	2	5	4	2	2	5	5
756	Nanjing Sport Institute	Boxing	20	2	The First Prize	1	3	4	4	1	2	1	1	1	3	4	22:30	10	06:30	8	1	0	0	0	3	0	2	0	2	0	1	0	1	0	3	4	2	2	3	3	4	3	3	2	4	2	3	4	4
757	Nanjing Sport Institute	Football	20	3	The Ninth Prize	1	2	4	4	1	2	2	1	2	2	2	20:00	30	08:00	10	0	0	0	0	0	0	0	0	0	0	0	0	0	0	4	3	4	3	3	4	3	4	3	4	3	4	4	3	3
758	Nanjing Sport Institute	Athletics	19	4	The First Prize	2	2	4	4	4	1	2	2	1	2	1	23:30	15	07:40	7	1	0	1	0	0	2	2	0	0	0	1	0	0	0	4	1	2	2	2	5	2	2	1	2	3	1	4	4	3
759	Nanjing Sport Institute	Athletics	19	3	The First Prize	1	2	3	3	2	2	2	1	1	3	1	23:30	10	08:10	7.5	0	0	0	0	0	0	0	0	0	0	1	0	2	0	3	1	2	3	3	2	3	3	3	3	3	3	3	3	5
760	Nanjing Sport Institute	Football	22	3	The Second Prize	2	2	4	4	1	1	2	1	1	2	3	22:30	60	07:30	8	3	0	1	0	2	0	0	0	0	0	1	0	2	2	3	2	3	4	3	2	4	2	3	2	2	4	2	4	4
761	Nanjing Sport Institute	Athletics	20	3	The First Prize	1	2	4	2	1	1	2	2	1	3	4	22:10	2	06:10	8	0	0	0	0	0	0	0	0	0	0	0	0	2	0	5	1	5	1	1	5	5	5	1	1	5	1	5	1	5
762	Nanjing Sport Institute	volleyball	19	3	The fourth Prize	2	2	4	3	4	1	2	2	1	2	2	00:30	10	07:40	6	2	3	0	1	1	1	0	1	3	2	0	1	1	1	2	3	4	2	3	4	3	3	3	4	4	2	2	4	2
763	Nanjing Sport Institute	rugby	19	2	The fifth Prize	1	2	2	4	4	1	1	2	1	2	2	00:00	30	07:30	7	2	2	2	2	0	2	2	1	0	2	2	0	2	2	3	3	3	3	3	3	3	3	3	3	3	3	3	3	3
764	Nanjing Sport Institute	Athletics	18	3	The Third Prize	1	1	4	4	4	1	1	1	1	2	3	23:20	10	06:30	7	1	1	2	2	2	2	2	2	1	3	1	0	3	2	4	2	4	3	2	4	3	2	2	2	4	2	5	2	3
765	Nanjing Sport Institute	rugby	19	3	The Third Prize	1	2	4	3	1	1	1	1	1	3	4	22:00	10	07:00	8	0	0	0	0	1	0	0	1	1	1	0	0	0	1	4	2	5	1	1	5	1	5	1	1	3	1	5	1	5
766	Nanjing Sport Institute	Athletics	20	2	53.79	2	2	3	3	1	1	2	2	1	3	4	00:10	10	08:20	8	0	2	2	0	0	2	1	0	0	0	1	0	2	0	5	1	4	1	1	5	3	4	1	1	5	2	5	1	4
767	Nanjing Sport Institute	Athletics	20	3	The Second Prize	1	2	2	4	1	1	2	1	1	3	4	23:00	30	07:50	8	2	0	0	0	0	0	0	1	0	0	1	0	0	0	4	1	3	4	3	5	5	4	2	4	4	4	5	4	4
768	Nanjing Sport Institute	rugby	19	2	The Second Prize	2	2	2	3	4	1	2	1	1	3	3	00:00	10	08:00	7	0	2	0	0	0	0	0	0	1	0	1	0	0	0	2	2	3	2	4	4	2	2	2	5	3	2	5	5	1
769	Nanjing Sport Institute	rugby	20	3	The fifth Prize	1	2	3	4	1	1	2	2	1	2	2	00:00	1	07:45	7.5	0	0	0	0	3	0	0	0	0	0	0	0	2	1	4	3	4	4	4	4	5	3	2	3	3	2	4	5	3
770	Nanjing Sport Institute	Basketball	19	3	The First Prize	1	2	4	3	3	1	1	1	1	2	3	01:30	12	08:30	7	2	2	2	2	0	2	1	1	2	0	2	1	3	2	4	1	4	1	1	4	2	3	1	3	4	2	5	1	4
771	Nanjing Sport Institute	Basketball	20	2	The First Prize	1	2	4	3	3	1	1	1	1	2	4	00:00	20	07:30	7	2	2	1	1	2	1	1	0	1	0	1	0	2	1	3	4	4	4	4	4	4	4	4	4	4	4	3	2	3
772	Nanjing Sport Institute	wushu routine	18	4	The fourth Prize	1	1	3	4	2	1	2	1	1	2	3	23:59	60	06:35	6	3	0	1	1	3	2	2	0	1	1	2	0	0	1	4	1	3	2	4	3	4	3	3	4	3	4	4	4	2
773	Nanjing Sport Institute	wushu routine	20	3	The First Prize	1	1	3	4	2	1	2	2	1	2	2	00:30	3	06:30	6	2	2	2	1	1	2	2	1	2	2	2	0	1	1	3	3	2	4	4	3	4	3	3	3	3	3	3	5	3
774	Nanjing Sport Institute	rugby	19	2	The Second Prize	2	2	3	3	4	1	2	1	1	2	2	00:30	60	07:45	7	1	1	1	2	3	2	2	2	2	0	1	0	2	1	3	2	2	4	5	2	3	3	3	3	3	4	4	4	3
775	Nanjing Sport Institute	Football	19	3	The First Prize	1	2	4	4	4	1	2	1	1	2	2	23:00	5	07:00	8	0	0	0	0	2	0	0	0	0	0	0	0	0	0	4	1	4	3	3	4	2	4	3	4	5	2	5	3	3
776	Nanjing Sport Institute	Football	18	4	The fourth Prize	1	1	4	4	4	1	2	2	1	2	2	00:00	10	06:45	6.5	1	0	0	0	2	3	0	0	0	3	1	0	2	2	5	4	4	3	2	2	3	1	3	2	4	2	3	2	4
777	Nanjing Sport Institute	Football	17	3	The fourth Prize	1	1	4	4	4	1	2	1	1	2	2	00:00	5	06:30	6.5	1	0	0	0	0	1	1	0	0	0	1	0	1	1	4	2	3	3	3	4	3	3	2	2	3	3	4	3	3
778	Nanjing Sport Institute	Football	19	3	The First Prize	1	1	3	4	4	1	2	1	1	2	2	00:30	5	06:30	6	1	0	0	0	2	0	0	1	0	0	1	0	1	0	3	3	3	3	3	4	3	3	2	3	4	2	4	2	2
779	Nanjing Sport Institute	Athletics	19	3	The Second Prize	1	1	1	4	1	1	1	1	1	3	2	00:30	15	06:30	5	2	0	0	0	0	2	3	2	1	2	2	0	2	2	3	1	4	5	3	3	1	3	3	2	4	2	5	3	3
780	Nanjing Sport Institute	Football	19	3	The First Prize	1	2	4	4	4	2	1	1	1	2	2	02:00	30	08:00	5	2	1	2	0	0	0	0	0	0	0	1	0	2	1	4	4	3	5	4	4	4	4	5	5	4	3	5	4	3
781	Nanjing Sport Institute	swimming	20	2	The First Prize	1	2	3	4	1	1	2	1	1	1	1	00:30	45	09:50	6	3	0	0	0	0	0	2	0	0	2	2	0	2	2	5	1	4	1	1	5	3	5	1	1	5	1	5	3	4
782	Nanjing Sport Institute	badminton	20	2	The Ninth Prize	1	2	4	3	4	1	1	1	1	1	1	00:30	10	08:30	8	2	2	0	0	2	1	0	0	0	3	2	0	3	2	1	4	5	5	5	1	5	1	5	5	1	5	5	5	1
783	Qinghai Normal University	Athletics	23	2	nothing	1	3	2	4	4	1	2	2	1	2	1	23:00	10	06:50	7	2	2	1	0	2	0	1	0	2	2	2	0	2	1	3	2	2	3	3	3	2	3	3	4	3	3	3	4	3
784	Qinghai Normal University	Wu Shu Sanda	20	2	The fifth Prize	1	2	3	4	3	1	2	2	1	2	2	23:30	10	06:50	7	1	3	2	1	2	1	1	1	1	1	1	0	3	1	4	3	4	3	3	4	4	3	4	3	3	4	4	4	4
785	Qinghai Normal University	wrestling	21	3	The First Prize	1	3	4	4	3	1	1	1	1	1	2	01:00	10	08:15	7	0	0	0	0	3	0	0	0	2	0	0	0	3	1	2	3	4	5	5	4	5	3	5	5	3	5	5	5	3
786	Qinghai Normal University	Athletics	21	3	The First Prize	2	3	4	4	1	1	2	1	1	3	3	23:00	6	06:50	7	0	0	2	0	2	0	1	0	0	0	1	0	1	1	3	2	3	4	4	4	4	3	4	2	3	4	4	4	3
787	Qinghai Normal University	Athletics	23	4	nothing	1	3	4	3	1	1	1	1	1	1	2	22:30	40	07:40	7	2	1	1	1	1	1	2	1	0	1	1	0	1	1	4	1	1	3	4	2	2	4	2	3	3	3	5	4	3
788	Qinghai Normal University	Football	21	3	The Second Prize	1	3	4	4	4	1	1	1	1	1	1	00:00	30	07:40	7	0	1	0	0	0	1	2	0	1	1	1	0	1	1	3	1	4	4	2	4	4	4	1	2	4	4	5	4	4
789	Qinghai Normal University	volleyball	24	3	The First Prize	1	3	4	4	4	1	1	1	1	1	2	00:00	10	06:30	6	2	0	0	0	1	0	0	1	2	0	1	0	1	0	4	1	5	1	4	4	2	4	2	5	3	2	4	5	5
790	Qinghai Normal University	volleyball	20	4	nothing	1	3	4	4	4	1	2	2	1	1	1	00:00	5	07:00	7	1	0	3	2	0	1	2	0	0	0	2	0	0	1	4	2	4	3	3	3	3	3	3	3	4	1	4	4	4
791	Qinghai Normal University	volleyball	20	4	nothing	1	3	4	3	1	1	1	1	1	2	2	23:30	10	06:45	7	2	0	2	0	0	1	3	1	2	0	1	0	1	1	4	2	3	4	2	4	3	4	2	2	4	2	5	4	2
792	Qinghai Normal University	Wu Shu Sanda	21	2	The Third Prize	2	3	3	4	4	1	2	2	1	1	1	23:30	10	08:00	8	1	0	1	0	1	1	2	0	1	1	0	0	1	1	4	1	3	3	2	4	3	4	3	2	4	3	5	4	3
793	Qinghai Normal University	Wu Shu Sanda	21	3	The First Prize	1	3	3	4	4	1	2	1	1	1	1	23:30	20	06:45	7	1	1	2	0	1	0	0	1	0	1	2	0	2	1	4	3	4	2	2	4	3	3	2	3	3	2	3	5	3
794	Qinghai Normal University	Football	20	3	The First Prize	1	3	3	4	1	3	2	1	1	3	2	23:30	30	06:30	7	1	1	2	2	0	0	0	0	0	0	1	0	1	1	4	1	4	2	4	4	4	2	2	2	4	2	4	4	5
795	Qinghai Normal University	table tennis	20	3	The First Prize	2	3	4	4	4	1	2	1	1	1	1	23:40	5	07:00	7	3	3	2	1	1	2	2	2	1	1	2	1	3	1	4	2	3	4	2	4	4	4	2	2	4	2	4	4	2
796	Qinghai Normal University	volleyball	20	3	The sixth Prize	2	3	4	4	1	2	1	1	1	2	2	23:00	60	08:00	7.5	1	0	0	0	0	2	0	0	1	1	0	0	0	0	5	5	5	4	3	3	3	3	3	2	5	2	5	5	4
797	Qinghai Normal University	Athletics	21	2	nothing	1	3	1	4	1	3	1	1	1	2	2	22:00	60	06:55	6	2	2	2	1	1	2	2	1	1	1	2	1	3	1	4	1	4	2	3	4	3	3	2	3	4	1	3	5	4
798	Qinghai Normal University	wushu routine	22	3	The sixth Prize	1	3	3	4	1	1	1	1	1	1	1	00:00	5	07:00	6	0	0	0	1	1	1	1	1	1	1	2	0	0	1	3	3	2	3	2	2	2	3	3	4	2	3	3	2	3
799	Qinghai Normal University	wushu routine	23	4	nothing	1	3	4	3	1	1	1	2	1	2	2	21:00	10	07:00	7	1	0	2	0	0	0	0	0	0	0	0	0	0	1	5	1	5	1	1	5	3	3	1	2	1	1	5	2	1
800	Qinghai Normal University	wushu routine	20	3	The First Prize	1	2	3	4	4	1	2	2	1	3	4	00:00	10	07:00	7	1	0	0	0	0	0	0	0	0	0	1	0	0	1	4	4	4	3	4	2	2	4	4	5	5	3	5	5	3
801	Nanjing Sport Institute	Basketball	21	3	The Third Prize	1	3	4	4	4	1	1	2	1	2	1	23:30	20	09:10	8	1	0	0	0	0	0	0	0	0	1	1	0	1	1	4	2	3	2	3	4	3	4	3	2	3	2	4	2	3
802	Nanjing Sport Institute	tennis	22	2	The fourth Prize	1	3	4	4	4	1	2	2	1	2	2	02:00	20	09:40	7.5	1	0	0	0	0	0	0	0	0	0	1	0	1	0	3	2	4	3	3	4	3	3	2	4	4	2	4	4	3
803	Nanjing Sport Institute	Athletics	21	3	The Third Prize	1	3	4	3	1	1	1	1	1	3	4	22:30	30	07:30	8	1	0	0	0	1	1	0	0	0	0	0	0	1	0	4	1	5	4	2	5	3	3	2	2	4	2	5	4	1
804	Nanjing Sport Institute	Athletics	20	3	The third Prize	1	3	4	4	4	1	2	1	1	1	2	23:30	60	07:50	7	0	2	0	0	0	0	0	0	0	0	0	0	2	0	4	2	4	1	3	5	2	2	2	2	4	2	5	4	3
805	Nanjing Sport Institute	Athletics	20	3	The eighth Prize	1	3	2	3	3	3	1	2	1	2	2	00:30	60	09:30	8	3	3	0	0	0	0	0	0	0	0	1	0	0	0	4	1	4	2	1	4	2	4	1	3	4	2	5	4	2
806	Nanjing Sport Institute	Football	18	3	The Third Prize	2	3	4	4	4	1	2	2	1	2	2	23:30	60	08:30	7	2	2	0	0	1	3	2	2	2	2	1	0	3	2	2	4	3	4	3	4	2	3	4	5	4	1	4	3	3
807	Nanjing Sport Institute	Football	21	4	nothing	1	3	4	4	4	1	1	1	1	2	2	02:30	20	09:30	7	0	3	3	0	0	3	3	0	0	3	2	0	3	1	5	1	4	1	1	4	1	5	1	1	4	1	5	1	2
808	Nanjing Sport Institute	Athletics	21	3	nothing	1	3	4	3	3	1	2	1	1	3	3	23:00	5	09:00	8	1	1	1	1	0	0	0	0	0	0	0	0	0	0	4	3	4	4	4	4	3	4	4	3	4	3	4	2	2
809	Nanjing Sport Institute	Football	21	3	The Third Prize	1	3	4	4	1	2	2	2	1	2	2	00:00	30	09:30	8	0	0	0	0	0	0	0	0	0	0	0	0	0	0	5	2	5	2	1	5	1	5	1	1	5	1	5	1	5
810	Nanjing Sport Institute	rugby	20	3	The First Prize	2	3	2	3	4	1	2	2	1	2	1	00:30	30	09:00	7	2	2	2	0	0	1	0	1	0	3	3	0	2	2	1	1	4	4	5	5	3	4	3	5	3	1	1	5	1
811	Nanjing Sport Institute	rugby	24	2	The Second Prize	1	3	4	3	2	1	1	1	1	2	2	23:00	30	09:00	8	2	0	2	0	0	0	0	0	0	1	0	2	1	0	4	3	3	4	4	2	4	3	4	5	2	4	4	4	4
812	Nanjing Sport Institute	Football	21	3	The Third Prize	1	3	4	4	2	1	2	1	1	3	2	21:30	180	08:45	9	0	2	2	0	1	1	2	1	2	1	2	0	3	3	4	2	3	5	4	2	5	2	4	3	4	5	4	5	4
813	Nanjing Sport Institute	physical training	20	3	The Second Prize	1	3	2	3	1	1	2	1	1	2	3	23:30	20	08:00	7.5	2	1	1	2	2	2	2	0	0	1	2	0	3	1	4	3	3	2	3	5	4	3	2	4	3	2	5	4	3
814	Nanjing Sport Institute	rugby	21	2	The Second Prize	1	3	4	3	1	1	2	1	1	3	2	22:00	20	08:00	8	0	0	0	0	0	0	0	0	0	0	0	0	0	0	4	1	5	1	2	5	1	5	1	2	5	1	5	2	1
815	Nanjing Sport Institute	rugby	22	3	The Second Prize	1	3	4	3	1	1	1	2	1	2	3	23:30	30	09:00	8	2	1	1	0	1	1	0	1	0	0	1	0	1	0	5	4	5	4	4	4	5	4	5	4	5	4	4	3	3
816	Nanjing Sport Institute	rugby	21	3	The Third Prize	1	3	4	4	4	1	1	1	1	3	4	23:30	30	08:00	8	2	0	1	2	0	1	1	1	2	3	1	0	2	1	3	1	4	1	1	2	2	5	1	3	3	1	5	5	4
817	Nanjing Sport Institute	rugby	20	2	The First Prize	2	3	2	3	1	1	2	2	1	2	1	22:40	30	08:00	8	1	1	1	1	0	1	1	0	1	3	1	0	2	1	3	2	2	3	4	3	3	1	3	4	2	2	2	4	1
818	Nanjing Sport Institute	Football	21	2	The fourth Prize	1	3	4	4	4	1	2	1	1	3	4	21:00	180	08:00	7	3	2	0	1	1	1	1	1	1	1	1	1	1	1	5	3	4	2	1	2	3	4	3	3	4	2	5	4	5
819	Nanjing Sport Institute	rugby	22	2	The sixth Prize	1	3	2	3	4	1	2	2	1	2	3	22:15	60	09:20	8	3	3	1	0	3	2	2	3	0	0	1	0	3	2	3	2	2	3	2	4	2	3	3	4	2	4	5	4	2
820	Nanjing Sport Institute	rugby	22	3	The First Prize	1	3	3	3	4	1	2	2	1	2	1	00:00	60	09:30	8	2	1	0	0	2	2	1	0	0	2	1	0	0	1	2	5	2	3	3	2	1	4	1	4	2	4	1	5	3
821	Nanjing Sport Institute	rugby	20	2	The Second Prize	2	3	4	3	2	2	2	2	1	2	2	22:40	20	08:40	9	1	2	2	1	1	2	1	1	1	2	1	0	2	1	4	2	2	2	3	2	4	2	2	2	3	4	4	4	3
822	Nanjing Sport Institute	rugby	20	2	The Second Prize	2	3	4	3	2	1	2	2	1	2	2	22:30	0	08:20	9	2	2	2	0	0	2	0	2	0	0	1	0	2	2	4	1	4	1	1	4	3	5	1	2	4	2	5	2	3
823	Nanjing Sport Institute	rugby	22	3	The Second Prize	1	3	3	4	4	1	2	2	1	2	1	23:00	45	08:00	8	1	3	1	0	0	2	3	0	0	2	2	3	2	1	5	2	3	4	2	3	4	2	1	2	3	1	5	3	4
824	Nanjing Sport Institute	rugby	21	3	The First Prize	1	3	3	4	4	1	2	2	1	2	2	22:30	10	08:10	9	0	0	0	0	0	0	0	0	0	0	0	0	0	0	5	1	4	1	2	4	2	4	2	2	4	2	4	2	4
825	Nanjing Sport Institute	physical training	22	3	The first Prize	1	3	3	3	1	1	2	1	1	2	3	22:00	60	08:00	8	1	1	1	0	0	2	3	2	1	1	0	0	0	0	3	1	3	1	3	3	2	3	1	3	4	2	5	4	3
826	Nanjing Sport Institute	rugby	22	3	The Second Prize	1	3	2	3	2	1	1	1	1	2	3	01:10	20	09:40	8	2	0	0	0	0	0	0	0	0	0	2	0	0	0	5	3	3	2	1	4	5	2	4	1	4	1	1	3	5
827	Nanjing Sport Institute	rugby	20	2	The First Prize	2	3	2	3	2	1	2	1	1	2	1	00:30	30	09:00	8	2	2	3	2	2	1	2	2	2	3	2	0	2	2	3	3	2	5	5	3	4	3	4	4	2	1	4	4	2
828	Nanjing Sport Institute	Football	21	3	The First Prize	1	3	4	4	4	3	2	2	1	3	4	23:50	60	10:00	8	3	3	1	1	0	0	1	1	0	3	2	0	2	1	4	1	5	1	1	4	1	4	1	3	5	1	5	2	5
829	Nanjing Sport Institute	Football	21	3	The First Prize	1	3	4	4	2	1	2	2	1	2	3	23:30	40	10:00	8	3	2	2	0	2	2	2	1	2	2	3	0	1	2	4	1	4	4	3	3	2	4	4	2	5	1	5	4	5
830	Nanjing Sport Institute	Football	21	3	The First Prize	1	3	4	4	4	1	2	2	1	3	2	00:00	5	09:30	9.5	0	0	0	0	0	0	0	0	0	0	1	0	0	0	4	1	3	1	1	3	5	4	4	3	2	1	4	3	3
831	Nanjing Sport Institute	Football	22	3	The sixth Prize	1	3	4	4	2	1	2	2	1	2	2	23:00	15	08:00	8	1	1	0	0	0	0	0	1	0	0	1	0	1	1	5	1	4	3	2	4	4	4	1	1	4	2	3	3	4
832	Nanjing Sport Institute	Football	20	3	The Second Prize	1	3	4	4	1	1	2	2	1	2	3	23:00	90	09:30	8	3	2	0	0	0	0	0	2	0	2	0	0	0	1	4	3	4	1	2	1	1	1	1	3	5	2	2	5	4
833	Nanjing Sport Institute	tennis	25	3	The Third Prize	1	3	4	4	4	1	1	2	1	2	2	00:00	30	08:00	7.5	0	0	1	0	0	0	0	0	0	0	0	0	0	0	5	1	5	1	1	5	1	5	1	1	5	1	5	1	3
834	Nanjing Sport Institute	tennis	20	3	The Second Prize	1	3	4	4	4	1	2	2	1	2	3	00:45	30	08:45	8	0	0	2	0	0	0	0	0	0	0	1	0	0	0	4	3	4	2	2	4	3	4	2	2	4	3	4	3	3
835	Nanjing Sport Institute	Football	20	3	The Third Prize	2	3	4	3	3	1	2	2	1	2	2	23:10	30	08:50	8	2	2	2	0	0	2	1	1	1	3	1	0	2	2	2	1	5	1	5	2	3	1	2	2	2	2	5	2	1
836	Nanjing Sport Institute	Football	21	2	The fourth Prize	1	3	4	4	4	1	2	1	1	3	3	02:30	30	09:10	6.5	1	2	1	0	1	1	0	1	0	0	1	0	0	0	4	4	5	4	4	5	4	3	3	3	3	1	4	4	4
837	Nanjing Sport Institute	badminton	22	2	The fourth Prize	1	3	4	3	4	1	1	2	1	2	2	01:30	30	09:30	7	2	1	1	1	1	1	1	3	0	0	1	0	2	1	2	3	4	4	4	3	4	2	3	4	3	4	4	4	4
838	Nanjing Sport Institute	table tennis	19	3	The First Prize	1	3	3	3	4	1	1	1	1	3	3	23:24	10	08:10	8	1	0	1	0	1	1	0	2	0	2	1	0	1	1	4	3	2	3	4	3	4	3	4	3	2	2	5	4	3
839	Nanjing Sport Institute	Basketball	20	3	The fourth Prize	1	3	3	4	3	1	1	1	1	2	2	00:00	30	09:30	9	2	1	0	0	0	0	0	0	0	0	1	0	2	1	3	1	4	2	4	3	4	3	2	3	3	1	4	5	3
840	Nanjing Sport Institute	tennis	20	2	The eighth Prize	1	3	4	4	4	1	2	2	1	2	2	23:30	10	08:00	8	1	2	1	1	1	2	2	2	2	2	2	0	2	1	4	2	3	2	3	3	4	3	3	3	3	2	4	4	4
841	Nanjing Sport Institute	volleyball	22	3	The seventh Prize	1	3	3	4	4	1	2	2	1	2	3	23:30	15	08:00	8	0	0	0	0	2	0	0	0	0	0	1	0	0	0	4	2	3	1	3	4	5	1	1	1	2	2	5	2	5
842	Nanjing Sport Institute	Golf	20	3	The fourth Prize	1	3	3	4	4	2	2	2	1	2	2	01:30	30	08:00	6.5	1	0	0	0	0	0	0	0	0	0	1	0	2	1	4	1	4	2	1	5	1	4	2	1	4	1	4	1	5
843	Nanjing Sport Institute	Boxing	22	3	The Third Prize	1	3	3	4	1	1	2	1	1	2	2	00:30	30	07:30	7	0	0	1	0	2	0	2	1	1	2	1	2	0	0	4	5	5	4	5	5	4	5	4	5	4	4	4	5	5
844	Nanjing Sport Institute	Golf	20	2	nothing	1	3	4	2	4	3	2	1	1	3	2	23:00	30	07:30	7	2	2	1	2	2	2	2	1	1	2	2	0	3	2	4	2	3	3	3	5	4	4	3	4	4	3	5	4	5
845	Nanjing Sport Institute	Boxing	20	2	nothing	2	3	4	3	3	1	2	2	1	2	2	00:00	5	08:30	8	2	2	2	0	0	2	2	0	0	1	1	0	0	0	4	1	5	2	1	3	1	4	2	1	4	1	4	1	3
846	Nanjing Sport Institute	wushu routine	20	2	The Third Prize	1	3	3	4	1	1	2	1	1	2	3	21:20	20	06:50	9	0	0	0	0	0	0	0	0	0	0	0	0	0	0	5	1	5	1	1	4	5	4	1	1	3	1	5	1	4
847	Nanjing Sport Institute	wushu routine	21	2	The First Prize	1	3	4	4	1	1	1	1	1	1	1	00:30	30	07:30	6	0	0	1	0	0	0	0	0	0	0	0	0	3	2	3	3	5	3	3	3	2	5	4	5	3	3	4	5	3
848	Nanjing Sport Institute	wushu routine	20	2	The fifth Prize	1	3	4	4	1	1	1	1	1	2	2	00:00	30	07:35	7	2	1	1	1	1	2	2	0	1	1	1	0	2	1	3	1	4	1	4	4	4	3	1	1	5	3	4	4	4
849	Nanjing Sport Institute	wushu routine	22	2	The First Prize	1	3	4	4	4	2	1	1	1	2	2	23:15	40	07:50	8	0	0	0	0	1	1	0	0	0	0	1	0	0	0	4	2	3	4	2	2	3	2	1	2	2	1	1	4	4
850	Nanjing Sport Institute	Boxing	20	2	nothing	2	3	3	4	4	1	1	1	1	3	4	22:30	40	07:25	7	2	3	1	1	1	0	3	0	1	2	1	2	1	0	4	1	4	2	3	4	5	2	5	2	3	1	5	4	4
851	Nanjing Sport Institute	judo	20	2	The Third Prize	2	3	4	4	1	1	2	1	1	2	2	23:30	30	07:50	7	2	1	0	1	1	0	0	2	0	2	1	0	2	1	4	2	4	2	3	4	4	4	3	2	4	2	4	4	4
852	Nanjing Sport Institute	judo	21	2	The eighth Prize	1	3	4	3	4	1	2	2	1	2	2	23:15	120	09:30	7	2	0	1	0	0	0	0	1	0	1	1	0	1	2	2	1	4	3	2	4	3	2	3	2	2	2	5	4	4
853	Nanjing Sport Institute	Boxing	23	2	The Second Prize	1	3	4	4	4	3	2	1	1	2	2	23:30	10	09:30	7	2	3	1	0	2	1	2	1	1	0	1	0	2	2	4	1	5	3	4	4	4	3	3	4	4	1	4	4	3
854	Nanjing Sport Institute	Boxing	20	2	The First Prize	1	3	3	4	4	1	1	1	1	2	1	23:00	60	08:30	7	2	0	0	0	0	0	0	1	0	0	0	0	0	0	3	2	5	2	4	5	2	2	3	4	4	2	5	4	3
855	Nanjing Sport Institute	Boxing	20	2	The Second Prize	2	3	2	4	4	1	2	2	1	2	1	01:30	30	09:30	8	2	0	0	0	0	2	0	0	0	0	1	0	0	0	4	1	4	2	2	4	2	4	2	2	4	2	4	3	3
856	Nanjing Sport Institute	judo	20	2	The fifth Prize	1	3	3	4	3	1	2	1	1	2	1	00:30	20	09:30	8	1	0	0	0	0	0	0	0	0	0	1	0	2	1	2	3	3	4	4	3	4	2	3	2	4	2	4	4	3
857	Nanjing Sport Institute	Boxing	20	3	The Second Prize	2	3	2	4	4	1	2	2	1	2	1	23:00	15	10:30	10	1	1	1	0	0	1	1	1	1	1	1	0	1	1	3	3	3	4	4	4	4	3	4	4	4	3	2	4	2
858	Nanjing Sport Institute	judo	21	2	nothing	1	3	4	4	2	1	1	1	1	2	1	22:30	60	08:10	10	2	1	2	0	0	0	1	0	0	0	2	0	1	1	4	1	4	2	1	4	1	5	2	1	5	2	5	1	3
859	Nanjing Sport Institute	fencing	21	2	The fourth Prize	2	3	4	4	2	1	2	1	1	2	1	23:00	20	10:10	10	0	0	0	0	0	0	0	0	0	0	0	0	0	0	4	1	4	1	2	4	2	5	1	1	5	1	5	1	1
860	Nanjing Sport Institute	fencing	20	2	The Second Prize	1	3	4	2	4	1	1	1	1	2	2	00:00	45	10:00	9	0	0	3	0	2	2	0	0	2	0	2	0	1	1	3	2	2	2	2	4	4	3	3	4	4	4	5	5	5
861	Nanjing Sport Institute	wushu routine	19	2	The fifth Prize	1	2	4	4	2	1	2	1	1	2	1	23:30	0	09:30	6	3	1	1	0	0	1	2	2	2	3	2	0	2	1	4	1	4	2	2	3	3	2	2	3	4	3	3	4	3
862	Nanjing Sport Institute	wushu routine	19	3	The Second Prize	1	2	4	4	2	1	1	1	1	2	2	23:00	10	07:30	7	1	1	0	0	1	0	0	1	1	0	1	0	1	1	1	3	2	3	3	3	2	3	2	2	2	3	3	4	3
863	Nanjing Sport Institute	Football	20	2	nothing	1	2	4	4	4	1	2	2	1	2	4	23:30	30	07:50	7	2	0	0	0	0	0	0	0	0	1	2	0	0	0	2	1	4	1	1	5	4	3	3	5	5	3	5	5	1
864	Nanjing Sport Institute	Football	20	3	The eighth Prize	1	2	4	4	4	1	1	2	1	3	3	00:00	0	08:50	7.5	2	2	0	0	2	1	2	2	2	2	2	3	2	1	4	2	4	2	5	4	5	3	5	5	3	2	5	4	3
865	Nanjing Sport Institute	Football	19	3	The First Prize	1	2	4	4	3	1	2	2	1	2	2	01:30	30	08:00	6.5	1	2	2	0	0	1	2	0	0	3	1	0	2	1	3	3	4	4	3	4	4	3	3	4	4	2	4	4	4
866	Nanjing Sport Institute	Taekwondo	19	3	The Third Prize	2	2	3	3	4	1	2	2	1	3	2	23:00	50	07:20	9	1	0	1	0	0	0	0	0	0	0	0	0	0	0	5	1	5	1	5	5	5	5	5	1	5	1	5	5	4
867	Nanjing Sport Institute	fencing	20	2	The sixth Prize	1	2	3	4	3	1	2	2	1	2	2	23:00	15	07:45	7.5	0	0	0	0	0	0	0	0	0	0	1	0	2	1	4	2	4	3	2	4	2	4	2	4	4	2	4	2	4
868	Nanjing Sport Institute	Basketball	19	2	The fourth Prize	1	2	4	3	4	1	1	1	1	3	2	00:00	5	07:20	8	0	0	0	0	0	0	0	0	0	0	0	0	0	1	5	1	5	1	1	5	1	5	1	1	5	1	5	1	5
869	Nanjing Sport Institute	Basketball	20	3	The First Prize	1	2	4	4	3	1	1	1	1	3	2	00:00	5	07:20	8	0	0	0	0	0	0	0	0	0	0	0	0	0	1	5	1	5	1	1	5	1	5	1	5	1	5	5	1	5
870	Nanjing Sport Institute	tennis	20	3	The Third Prize	2	2	3	3	4	1	2	1	1	2	3	01:00	60	08:00	6	2	2	2	0	3	1	2	0	3	3	2	0	3	3	3	1	4	3	4	2	4	3	1	1	5	3	5	5	5
871	Nanjing Sport Institute	fencing	20	2	The fourth Prize	2	2	4	4	4	1	2	2	1	2	2	23:30	30	07:30	6	2	3	2	2	0	2	2	2	2	2	2	0	3	1	4	1	4	2	2	4	2	4	2	4	3	1	5	4	4
872	Nanjing Sport Institute	fencing	20	2	nothing	2	2	4	3	4	1	2	2	1	3	4	23:30	30	07:40	8	0	2	2	0	0	0	2	0	0	0	1	0	0	1	5	1	4	3	2	4	4	4	1	3	4	3	5	4	3
873	Nanjing Sport Institute	fencing	19	2	The Third Prize	2	2	4	4	3	2	2	1	1	2	2	22:30	30	07:30	7.5	1	1	1	1	1	1	1	0	0	0	1	0	2	2	4	2	4	3	3	4	3	3	2	2	4	2	4	4	2
874	Nanjing Sport Institute	fencing	21	2	The Third Prize	2	2	4	4	2	1	2	2	1	2	2	22:30	60	07:31	7	1	1	1	2	3	1	2	1	1	2	2	0	3	3	3	2	4	4	3	3	5	3	3	4	4	3	4	3	3
875	Nanjing Sport Institute	table tennis	20	3	The First Prize	1	2	4	3	4	1	2	1	1	2	2	00:00	10	08:00	7	0	0	0	0	0	0	0	1	0	0	0	0	0	0	5	1	5	4	2	3	5	1	3	5	4	3	4	5	4
876	Nanjing Sport Institute	fencing	19	2	The Third Prize	1	2	4	4	3	1	2	1	1	3	2	23:30	5	08:00	8	2	1	0	0	0	0	0	1	2	0	0	0	2	1	4	3	3	3	5	3	4	4	3	3	4	3	5	4	3
877	Nanjing Sport Institute	Football	20	4	nothing	1	2	4	3	2	1	2	1	1	2	2	00:00	5	07:50	7.5	0	0	1	1	2	0	2	3	0	0	1	0	0	1	4	1	5	2	2	3	2	4	2	3	5	1	5	5	1
578	Nanjing Sport Institute	Football	19	3	The First Prize	1	2	4	4	4	1	2	2	1	2	2	00:00	30	08:00	8	3	2	2	0	1	1	1	0	1	0	2	0	3	3	2	2	3	3	3	3	5	3	3	3	4	3	4	4	2
879	Nanjing Sport Institute	Football	19	2	The First Prize	1	2	4	4	4	1	2	1	1	2	2	00:30	10	08:00	7	1	0	0	0	0	0	0	0	0	0	0	0	0	0	4	2	5	4	4	4	4	4	2	3	3	3	5	4	2
880	Nanjing Sport Institute	Football	22	3	The eighth Prize	1	2	4	4	4	1	2	1	1	3	3	00:30	3	08:00	7.5	1	0	1	0	0	0	0	0	0	0	0	0	2	1	4	2	4	2	3	4	2	3	2	1	4	1	5	4	4
881	Qinghai Normal University	wushu routine	20	2	nothing	1	3	3	4	3	1	1	1	1	2	2	00:00	2	07:00	7	1	1	1	1	0	0	0	0	0	1	1	0	0	1	4	2	4	2	2	2	4	3	2	4	2	4	5	4	4
882	Qinghai Normal University	Athletics	20	4	nothing	1	3	2	4	1	1	1	1	1	2	2	23:30	30	06:30	6	2	2	2	0	3	1	1	1	2	0	1	0	2	2	4	2	4	2	2	4	3	4	2	2	4	2	4	4	4
883	Qinghai Normal University	Football	21	4	nothing	1	3	4	4	4	1	1	2	1	2	2	00:00	10	07:00	7	1	1	0	0	0	1	1	0	0	0	0	0	2	1	4	2	3	3	2	5	2	4	2	4	4	2	5	4	4
884	Qinghai Normal University	table tennis	20	2	The Third Prize	1	3	4	4	3	1	1	2	1	2	1	21:00	20	08:00	8	1	1	2	0	1	2	2	0	1	2	1	0	2	1	3	3	4	3	2	3	4	2	3	4	2	4	3	4	3
885	Qinghai Normal University	volleyball	20	3	The Second Prize	1	3	2	4	3	2	1	2	1	3	4	23:00	30	08:10	8	0	0	0	0	0	0	1	0	1	0	0	1	0	0	3	3	4	3	2	3	4	3	2	4	2	3	3	5	4
886	Qinghai Normal University	Athletics	22	3	The Third Prize	1	3	3	4	1	1	1	2	1	3	3	22:30	10	08:30	8	0	0	0	0	0	0	0	0	0	0	0	0	0	0	4	1	1	1	5	5	2	5	1	1	1	1	5	2	2
887	Qinghai Normal University	volleyball	23	3	The Second Prize	1	3	4	3	4	1	2	2	1	1	1	23:30	20	06:45	7.2	1	0	1	0	1	0	0	0	1	0	1	0	2	2	4	1	3	3	3	4	3	3	3	4	4	3	4	3	4
888	Qinghai Normal University	Football	20	3	The Second Prize	1	3	4	3	1	1	1	1	1	2	2	00:10	15	07:50	7	2	2	1	3	3	3	2	0	0	2	2	0	1	2	3	1	4	4	3	2	4	4	2	4	3	3	5	4	3
889	Qinghai Normal University	Football	20	3	The Second Prize	1	3	4	4	1	1	1	1	1	2	2	23:00	60	06:40	6	0	0	1	0	0	3	3	0	0	0	1	0	3	2	3	3	5	4	4	3	5	3	4	4	3	4	5	5	3
890	Qinghai Normal University	table tennis	21	2	The fifth Prize	1	3	4	4	4	1	1	2	1	2	3	23:00	30	08:00	8	1	1	2	0	0	0	0	0	0	0	1	0	0	0	4	2	4	3	3	4	4	4	2	2	4	3	5	4	4
891	Qinghai Normal University	wushu routine	22	2	The fifth Prize	1	4	4	1	1	2	2	1	1	2	2	23:00	15	07:00	8	1	2	0	0	1	1	1	0	1	2	2	0	2	1	3	2	3	3	4	4	4	4	3	3	3	4	5	4	5
892	Qinghai Normal University	Football	22	3	The Second Prize	1	3	4	4	3	1	2	2	1	2	4	00:00	15	07:00	7	0	1	1	0	0	1	1	0	0	0	1	0	0	0	5	1	5	2	1	5	2	4	2	1	5	1	5	1	5
893	Qinghai Normal University	wushu routine	21	3	The Third Prize	1	3	3	4	3	1	1	1	1	2	1	21:10	20	07:00	8	1	1	0	0	1	1	1	1	1	2	2	0	1	1	4	3	3	2	2	3	4	4	2	3	3	2	2	3	5
894	Qinghai Normal University	wrestling	22	3	The First Prize	1	4	4	4	4	1	2	2	2	1	1	23:50	60	08:00	7	2	0	2	0	0	0	0	0	0	0	1	0	0	1	5	1	5	3	4	3	4	4	5	2	5	4	5	5	5
895	Qinghai Normal University	Wu Shu Sanda	20	4	nothing	1	3	4	4	4	1	2	2	1	2	2	00:00	10	07:00	7	0	1	1	0	3	2	2	0	0	1	0	0	1	1	4	2	4	2	2	4	2	4	2	4	4	2	4	5	5
896	Qinghai Normal University	Wu Shu Sanda	21	2	The fifth Prize	1	3	3	4	1	1	1	2	1	1	2	00:10	15	08:10	8	0	0	0	0	0	0	0	1	0	0	0	0	0	1	4	1	4	2	1	3	1	4	2	2	4	1	5	1	5
987	Qinghai Normal University	Wu Shu Sanda	22	3	The Third Prize	2	3	4	4	1	3	1	1	1	1	1	21:30	150	08:00	7	2	0	1	0	0	0	1	0	0	3	0	2	0	2	5	1	2	2	4	4	4	2	2	2	3	2	2	4	4
898	Qinghai Normal University	Football	21	3	The First Prize	2	3	3	3	2	3	2	2	1	1	2	22:00	20	06:30	8	1	2	1	2	3	2	2	2	2	2	1	0	2	0	4	1	3	4	4	2	2	4	2	4	4	2	4	4	3
899	Qinghai Normal University	wushu routine	21	3	nothing	2	3	3	4	3	3	2	2	1	2	2	22:30	7	06:30	8	2	2	0	0	0	2	1	2	0	0	2	0	1	2	4	3	4	2	4	2	4	4	2	2	3	2	2	4	3
900	Qinghai Normal University	volleyball	22	3	The Second Prize	1	3	3	3	2	1	1	2	1	1	1	01:00	30	08:00	6	3	0	0	0	2	1	0	1	0	1	2	0	1	1	3	1	4	1	1	5	4	4	1	4	4	2	5	4	4
901	Nanjing Sport Institute	Athletics	21	2	The First Prize	1	1	3	3	3	1	2	2	1	2	2	00:00	10	06:40	6	0	1	1	0	3	0	2	1	1	0	1	0	1	1	4	1	4	2	2	1	1	5	1	1	4	1	5	1	3
902	Nanjing Sport Institute	wrestling	18	2	The fifth Prize	1	1	4	3	1	1	2	1	1	2	2	23:15	15	06:30	7	1	2	0	0	0	0	0	0	0	0	1	0	0	0	4	1	4	1	1	4	3	5	1	1	4	1	5	1	3
903	Nanjing Sport Institute	wushu routine	19	2	The fourth Prize	1	1	3	4	3	3	2	2	1	1	2	00:30	30	06:23	5	0	0	0	0	2	1	2	1	2	1	1	0	2	1	3	1	3	1	1	5	4	4	1	2	5	3	5	4	5
904	Nanjing Sport Institute	wrestling	21	2	The Third Prize	2	1	4	3	3	1	2	1	1	2	1	23:30	60	06:30	7	2	2	0	0	1	2	1	0	2	1	1	0	2	2	3	2	3	1	5	2	2	4	5	3	2	1	5	5	1
905	Nanjing Sport Institute	wrestling	20	2	The fifth Prize	2	1	2	4	4	1	2	1	1	2	1	22:30	30	06:30	7	2	0	0	0	0	0	0	0	0	0	1	0	2	1	3	1	4	3	3	3	2	3	2	2	3	2	4	4	2
906	Nanjing Sport Institute	wushu routine	19	2	nothing	1	1	4	4	4	1	2	1	1	2	2	23:00	10	06:20	7	2	1	0	0	0	1	1	0	0	2	2	0	1	1	5	4	3	4	4	1	4	3	4	3	3	2	3	5	3
907	Nanjing Sport Institute	judo	18	2	nothing	1	1	4	4	4	1	2	1	1	3	2	23:00	5	07:00	8	0	0	0	0	0	0	0	0	0	0	0	0	1	1	4	1	4	1	2	4	4	4	2	2	4	1	4	2	4
908	Nanjing Sport Institute	Taekwondo	19	2	The First Prize	1	1	3	4	1	3	2	1	1	3	3	23:00	20	06:45	7	1	1	0	0	3	0	0	2	2	0	1	0	1	1	4	1	3	3	3	4	3	5	2	3	4	3	5	4	3
909	Nanjing Sport Institute	Athletics	18	2	The First Prize	1	1	2	3	3	1	2	2	1	3	4	00:30	10	06:30	6	1	0	2	0	0	1	1	1	0	0	1	0	0	0	5	1	5	1	1	5	1	5	1	2	5	1	5	2	3
910	Nanjing Sport Institute	swimming	18	2	The Second Prize	2	1	4	4	4	1	2	2	1	2	2	23:00	30	06:10	6.5	2	1	0	0	0	1	0	0	0	1	1	0	1	1	5	3	4	2	2	3	4	3	2	2	4	1	4	2	3
911	Nanjing Sport Institute	swimming	19	2	The First Prize	1	1	4	4	4	1	1	1	1	3	2	00:00	5	06:40	6	2	3	0	0	0	2	2	1	0	3	2	0	3	3	5	2	3	1	1	4	2	5	1	2	4	1	5	2	4
912	Nanjing Sport Institute	wushu routine	18	3	The Third Prize	1	1	4	4	1	1	2	1	1	2	2	23:30	10	06:30	7	1	1	1	0	0	1	1	0	1	0	1	0	3	1	4	1	4	3	2	4	3	3	1	2	4	3	4	4	3
913	Nanjing Sport Institute	wushu routine	19	3	The First Prize	1	1	4	3	3	1	2	1	1	2	2	22:00	20	06:30	8	1	0	1	0	1	2	2	1	1	1	1	0	1	1	4	3	3	4	3	3	3	3	4	3	2	3	4	4	3
914	Nanjing Sport Institute	wushu routine	18	3	The First Prize	1	1	4	4	4	3	2	1	1	3	4	22:26	1	06:30	8	1	0	0	0	1	0	1	0	0	3	1	0	3	0	4	1	5	2	2	5	2	5	1	4	5	3	5	5	5
915	Nanjing Sport Institute	wrestling	19	2	The Third Prize	1	1	4	4	1	1	1	1	1	3	4	22:00	120	06:00	6	2	2	2	1	3	2	1	1	3	1	1	2	2	2	5	1	4	2	1	5	5	5	1	1	4	2	4	2	2
916	Nanjing Sport Institute	Wushu Sanda	19	3	The Third Prize	1	1	2	4	4	1	2	1	1	3	3	22:00	30	06:20	6	2	3	2	0	0	2	2	1	2	3	2	0	2	2	4	2	5	2	2	5	4	5	2	1	4	1	4	4	3
917	Nanjing Sport Institute	judo	19	3	The Third Prize	2	1	4	3	4	1	2	2	1	2	3	22:00	20	06:35	7	2	1	2	0	1	1	1	1	1	0	1	0	1	1	4	1	4	2	2	4	4	2	2	3	4	1	4	3	3
918	Nanjing Sport Institute	wushu routine	19	3	The First Prize	1	1	4	3	3	3	2	1	1	2	2	22:00	10	06:30	8	1	0	2	0	2	2	2	1	1	1	1	0	2	0	4	3	4	4	5	4	5	2	5	5	2	3	5	5	3
919	Nanjing Sport Institute	swimming	20	3	nothing	2	1	4	3	4	1	2	2	1	3	2	23:30	5	06:10	6	1	0	1	0	0	0	0	0	1	2	1	0	3	3	3	1	3	2	4	2	2	3	2	2	3	2	4	4	3
920	Nanjing Sport Institute	judo	19	3	The First Prize	1	1	4	3	2	1	2	2	1	3	2	23:00	30	06:35	7	2	2	2	0	0	1	2	0	0	2	1	0	1	1	4	2	4	4	4	4	2	3	3	4	3	2	5	5	2
921	Nanjing Sport Institute	swimming	18	2	The first Prize	1	1	3	3	4	1	2	1	1	3	2	23:30	30	06:30	7	2	0	1	0	0	0	0	0	0	0	1	0	3	2	4	1	4	3	2	5	3	4	2	2	4	1	4	4	3
922	Nanjing Sport Institute	swimming	18	2	The First Prize	1	1	4	3	4	1	2	1	1	2	2	23:15	5	06:30	7	1	1	0	0	3	2	2	1	1	1	2	0	3	2	2	3	4	4	4	2	5	2	3	3	3	1	4	5	2
923	Nanjing Sport Institute	wushu routine	18	3	The Second Prize	1	1	4	4	4	1	2	1	1	2	3	23:00	30	07:00	8	2	2	2	0	0	1	2	0	1	0	2	0	2	2	2	3	3	4	4	3	4	2	4	4	2	3	3	4	1
924	Nanjing Sport Institute	Athletics	19	2	The Second Prize	1	1	1	3	4	3	2	1	1	3	4	23:00	15	06:30	7	0	3	0	2	3	3	3	3	1	0	2	2	3	3	4	5	5	5	5	2	5	2	5	5	2	5	5	5	2
925	Nanjing Sport Institute	Athletics	18	2	The First Prize	1	1	2	3	3	3	2	1	1	3	3	00:30	5	06:50	6	0	0	1	0	0	0	0	1	0	0	1	0	0	0	3	1	4	1	1	5	2	4	2	2	3	4	5	2	3
926	Nanjing Sport Institute	Athletics	20	2	The First Prize	1	1	1	3	2	1	2	1	1	3	1	23:00	20	06:30	7	0	3	1	0	0	0	2	0	1	0	1	0	0	0	4	2	4	2	2	4	2	4	2	4	4	2	4	4	4
927	Nanjing Sport Institute	Taekwondo	19	2	The fifth Prize	2	1	2	4	1	1	2	2	1	2	2	00:00	10	06:45	6	2	2	2	2	1	2	0	2	1	2	1	0	3	3	3	2	2	2	3	2	4	3	3	4	3	3	4	4	3
928	Nanjing Sport Institute	Football	21	2	The Sixteenth Prize	1	1	4	4	4	1	2	1	1	2	2	23:50	20	06:40	6	2	2	2	2	2	3	2	1	3	2	2	0	3	3	4	2	5	5	2	5	4	3	2	2	4	2	4	4	3
929	Nanjing Sport Institute	swimming	19	2	The First Prize	1	1	4	4	4	2	2	1	1	3	4	23:15	2	06:40	7	0	2	1	0	0	0	0	0	0	0	1	0	2	1	4	2	4	3	2	4	3	3	2	3	3	4	4	3	3
930	Nanjing Sport Institute	Taekwondo	19	2	The Second Prize	2	1	2	4	2	3	2	1	1	3	1	00:00	10	06:30	6	3	1	0	0	0	0	1	0	1	2	2	0	1	1	2	2	2	4	4	2	3	3	3	4	3	2	5	5	2
931	Nanjing Sport Institute	Taekwondo	19	2	The fifth Prize	1	1	4	3	4	1	1	1	1	3	2	23:00	20	06:45	6	2	3	2	0	2	0	0	3	1	2	2	0	2	1	3	1	4	3	4	3	4	3	3	4	3	2	5	4	2
932	Nanjing Sport Institute	judo	17	2	The First Prize	1	1	3	4	3	3	2	1	1	2	2	23:30	30	07:00	7	1	1	1	0	0	0	0	0	0	1	2	0	1	1	4	4	4	4	4	4	4	4	4	4	4	4	5	4	3
933	Nanjing Sport Institute	Taekwondo	19	2	The fifth Prize	1	1	4	3	4	1	2	1	1	2	1	22:30	90	06:45	7	2	0	2	0	1	1	1	1	0	0	1	0	2	0	4	2	3	1	2	4	2	2	2	2	2	2	4	3	2
934	Nanjing Sport Institute	wushu routine	18	3	The First Prize	2	1	4	4	2	1	2	2	1	2	3	23:20	20	06:20	7	1	1	0	0	0	1	1	1	0	1	1	0	1	1	4	2	4	4	2	4	4	4	2	2	3	1	5	4	2
935	Nanjing Sport Institute	Football	19	2	The Fifteenth Prize	1	1	4	4	4	1	2	1	1	2	2	23:00	10	06:30	7	0	0	0	0	0	0	0	1	0	0	1	0	0	0	4	3	3	3	5	5	2	4	4	4	4	4	4	5	4
936	Nanjing Sport Institute	Football	20	3	The Third Prize	2	3	4	4	1	1	2	2	1	2	2	01:00	20	09:00	7	1	0	0	0	0	1	1	1	0	1	1	0	1	2	2	4	4	4	5	4	5	3	4	5	3	4	5	5	3
937	Nanjing Sport Institute	fencing	20	2	The fifth Prize	1	3	4	4	4	1	2	1	1	3	1	23:10	120	11:20	10	3	1	2	0	3	2	1	1	0	3	1	0	2	2	4	1	3	2	2	4	3	5	2	5	3	3	4	4	2
938	Nanjing Sport Institute	Taekwondo	19	3	The Third Prize	1	1	4	4	4	1	1	2	1	2	2	23:30	2	06:45	7	0	0	1	0	0	1	1	0	0	0	0	0	1	1	5	1	5	4	1	5	4	5	1	2	5	1	5	4	2
939	Nanjing Sport Institute	Athletics	19	3	The Sixteenth Prize	1	1	4	4	1	1	2	1	1	3	2	23:00	20	06:30	7	3	0	0	0	0	3	0	0	2	0	2	0	2	1	3	2	3	4	3	3	2	2	3	4	3	2	3	3	2
940	Nanjing Sport Institute	Athletics	18	3	The First Prize	2	1	4	4	4	1	2	2	1	2	2	22:40	2	06:40	8	0	0	1	0	0	0	0	0	0	0	1	0	1	1	4	2	3	2	2	4	3	2	3	2	4	2	3	4	2
941	Nanjing Sport Institute	swimming	22	2	The Second Prize	1	3	4	2	4	1	2	2	1	3	3	23:30	5	08:30	7.5	0	0	0	0	0	0	0	0	0	0	1	0	0	0	4	2	4	3	4	5	4	5	2	4	4	3	5	4	3
942	Nanjing Sport Institute	Athletics	22	3	The Third Prize	1	3	4	4	1	1	2	1	1	3	4	23:30	30	07:30	7	2	2	2	2	2	1	2	1	2	2	2	0	2	2	4	3	4	2	3	2	3	3	2	3	4	2	3	5	4
943	Nanjing Sport Institute	Athletics	20	3	The Third Prize	1	3	2	4	4	1	2	2	2	1	2	23:55	30	09:20	8	3	3	1	0	0	0	0	0	0	0	1	1	1	1	5	1	4	1	1	1	4	2	1	1	5	1	4	2	5
944	Nanjing Sport Institute	Athletics	20	4	The Third Prize	1	3	4	4	1	1	2	1	1	2	2	00:00	10	08:00	8	1	0	1	0	1	0	1	0	0	0	1	0	1	1	4	2	2	3	4	2	4	2	3	4	2	3	4	4	2
945	Nanjing Sport Institute	Football	21	3	The seventh Prize	1	3	4	4	2	3	2	2	1	2	2	00:00	30	09:30	9	2	2	2	0	1	3	2	1	1	1	1	0	3	2	4	2	1	2	4	2	3	1	3	1	2	2	2	3	5
946	Nanjing Sport Institute	Athletics	22	3	The First Prize	1	3	4	4	4	1	2	1	2	1	2	23:00	60	08:00	8	0	0	0	0	0	0	0	0	0	0	0	0	0	0	4	1	4	2	2	4	2	4	2	2	4	2	4	2	4
947	Nanjing Sport Institute	Athletics	21	2	The seventh Prize	1	3	4	4	2	3	1	2	1	3	3	00:30	20	09:30	8	2	2	2	0	0	1	0	0	0	2	1	2	1	0	2	2	3	3	4	1	2	3	3	4	3	2	4	4	4
948	Nanjing Sport Institute	Athletics	21	3	The Second Prize	1	3	4	3	4	1	1	1	1	3	3	23:30	30	09:30	10	2	2	0	0	0	0	0	0	0	0	1	1	1	1	2	1	1	2	2	3	4	4	1	2	2	4	5	4	2
949	Nanjing Sport Institute	Athletics	23	4	The Second Prize	1	3	2	4	1	1	2	2	1	2	2	22:40	10	09:40	11	0	0	1	0	0	0	0	0	0	0	0	0	0	0	5	1	5	1	1	5	1	5	1	1	5	1	5	1	5
950	Nanjing Sport Institute	table tennis	21	2	The First Prize	1	3	3	3	4	1	2	2	1	2	3	00:00	60	09:00	8	2	1	2	1	2	1	1	2	3	2	2	1	2	2	4	3	4	2	4	3	2	2	4	3	4	3	2	4	5
951	Nanjing Sport Institute	Football	21	2	The eighth Prize	1	3	4	4	2	1	2	1	1	2	2	00:00	10	09:00	8	1	0	1	0	0	0	0	1	0	0	1	0	0	1	5	1	4	4	3	4	2	4	2	2	4	1	5	4	2
952	Nanjing Sport Institute	judo	20	2	The Second Prize	2	3	4	4	4	1	2	1	1	2	1	23:00	30	08:00	7	2	0	2	0	0	2	1	0	1	0	1	0	3	0	4	2	3	2	3	3	1	4	1	3	4	4	5	5	4
953	Nanjing Sport Institute	Football	20	3	The Third Prize	2	3	4	3	4	1	2	1	1	2	3	22:30	10	08:10	8	0	0	0	0	0	0	0	0	1	0	0	0	0	0	4	2	4	2	3	4	3	4	2	2	4	2	5	2	4
954	Nanjing Sport Institute	Athletics	21	3	nothing	2	3	3	4	4	1	2	2	2	1	1	01:30	15	09:30	8	2	1	0	2	2	2	0	0	2	1	1	0	1	1	5	3	4	2	5	3	4	5	4	4	5	2	3	5	3
955	Nanjing Sport Institute	Athletics	21	4	nothing	1	3	1	4	3	1	2	1	1	2	2	22:00	10	08:00	8.5	0	1	0	0	1	0	0	0	0	1	1	0	1	1	4	2	3	2	2	2	3	3	1	3	4	1	4	4	2
956	Nanjing Sport Institute	Athletics	20	3	The seventh Prize	1	3	2	4	4	1	2	1	1	2	2	23:30	5	09:30	8	2	0	0	2	2	1	2	2	2	0	1	0	1	1	3	2	2	2	2	2	2	1	4	3	2	2	4	4	3
957	Nanjing Sport Institute	Football	22	3	The fifth Prize	1	3	4	4	4	1	1	1	1	3	2	23:30	30	10:00	8	0	0	2	0	0	2	0	0	0	0	1	0	2	1	4	3	4	2	3	5	2	3	3	3	4	4	5	2	4
958	Nanjing Sport Institute	Athletics	20	3	The Second Prize	1	3	2	4	2	1	2	1	1	3	3	00:00	30	09:30	9	2	1	2	0	2	1	2	1	0	2	1	0	2	1	3	1	4	3	3	4	3	4	2	4	4	4	4	4	4
959	Nanjing Sport Institute	Athletics	20	3	The Fourteenth Prize	1	3	4	4	2	1	2	1	1	2	1	00:30	40	09:30	8	2	3	3	0	2	0	2	0	0	3	2	0	3	2	3	4	4	3	4	3	4	3	2	4	1	4	3	5	2
960	Nanjing Sport Institute	Athletics	22	3	The Third Prize	1	3	2	4	4	1	2	1	2	1	2	00:00	30	09:00	7	2	2	1	0	0	2	0	0	1	0	2	0	1	1	4	3	4	1	4	3	5	2	4	4	3	3	4	4	3
961	Nanjing Sport Institute	Football	20	4	The First Prize	1	3	4	4	3	3	2	1	1	2	3	23:00	10	08:30	9	1	1	0	0	1	1	1	0	1	1	1	0	1	1	4	3	4	2	3	5	4	3	2	4	4	1	4	4	2
962	Nanjing Sport Institute	Football	22	4	The fourth Prize	1	3	4	3	1	1	2	1	1	2	3	23:00	5	08:30	8	0	0	0	0	2	1	1	2	0	0	1	0	2	1	4	1	5	2	3	4	2	2	2	4	2	1	5	4	3
963	Nanjing Sport Institute	fencing	20	2	The fourth Prize	1	3	4	1	4	1	2	2	1	2	1	22:00	2	08:00	10	2	2	0	0	0	0	0	0	0	0	0	0	0	0	4	4	4	3	2	4	4	5	3	4	2	2	1	5	4
964	Nanjing Sport Institute	fencing	21	3	The First Prize	1	3	4	4	1	1	1	1	1	3	4	23:00	30	07:28	8	0	0	0	0	0	0	0	0	0	0	0	0	3	3	4	3	4	5	5	4	5	5	5	4	5	3	4	5	4
965	Nanjing Sport Institute	fencing	20	3	The fourth Prize	2	3	4	4	4	1	2	1	1	2	2	00:00	60	09:00	7	2	2	1	1	0	2	2	1	1	0	1	0	1	0	4	2	4	3	2	5	4	4	4	2	4	2	5	3	5
966	Nanjing Sport Institute	fencing	21	3	The Third Prize	1	3	4	4	4	1	2	1	1	2	2	00:00	30	10:00	9	2	1	1	0	1	1	0	0	1	0	1	0	1	1	4	3	2	4	4	3	4	3	4	4	4	3	4	4	2
967	Nanjing Sport Institute	fencing	20	3	The first Prize	1	3	2	4	4	1	1	2	1	3	2	00:00	5	06:00	6	2	0	1	2	3	2	2	2	1	0	1	0	0	0	4	1	5	2	1	5	1	5	1	3	2	2	4	1	5
968	Nanjing Sport Institute	judo	20	2	The Third Prize	1	3	4	4	4	1	1	1	1	2	1	23:20	60	07:20	8	2	2	1	1	1	3	0	1	0	0	2	0	2	2	4	1	3	2	3	5	5	4	1	3	4	1	5	4	3
969	Nanjing Sport Institute	Boxing	20	2	nothing	1	3	4	4	2	1	2	1	1	2	2	23:30	30	08:30	7.5	2	2	3	0	1	0	0	1	0	0	1	0	2	2	4	3	4	3	4	4	2	2	3	2	4	4	4	4	5
970	Nanjing Sport Institute	Golf	22	2	The Eleventh Prize	1	3	4	3	4	1	2	1	1	3	4	00:00	10	08:00	7	0	0	0	0	0	0	0	1	0	0	1	0	2	0	4	3	4	4	4	2	3	3	2	4	3	3	5	4	1
971	Nanjing Sport Institute	Golf	21	2	The sixth Prize	2	3	3	3	4	1	2	2	1	2	2	22:40	60	08:30	8	3	2	0	0	0	0	0	0	0	0	1	0	0	0	5	5	3	4	3	4	2	3	1	1	3	3	1	2	3
972	Nanjing Sport Institute	Athletics	20	2	The sixth Prize	2	3	4	4	4	1	2	2	1	2	2	23:00	30	08:00	8	0	0	0	0	0	0	0	0	0	0	1	0	0	1	4	2	3	2	2	4	3	3	2	2	4	3	4	2	3
973	Nanjing Sport Institute	Basketball	20	3	The fourth Prize	1	3	4	4	4	1	2	1	1	2	1	21:00	30	09:00	11	0	0	0	0	0	0	0	0	0	0	0	0	0	0	5	1	5	4	2	5	2	4	2	2	4	2	4	2	2
974	Nanjing Sport Institute	tennis	20	3	The Third Prize	2	3	4	3	4	1	2	2	1	2	2	23:50	20	09:00	8	2	2	0	0	0	2	2	0	2	0	1	0	2	1	4	1	3	2	4	4	2	5	2	2	5	2	4	4	2
975	Nanjing Sport Institute	tennis	20	3	The Second Prize	2	3	4	3	4	1	2	2	1	2	2	23:30	10	09:00	7	0	0	0	0	0	1	0	0	0	0	1	0	1	0	4	1	4	2	2	4	2	4	2	2	3	2	4	2	4
976	Nanjing Sport Institute	tennis	20	3	The fifth Prize	2	3	4	3	4	3	2	1	1	2	1	01:30	30	09:30	8	3	1	3	0	0	2	0	1	0	0	1	0	1	1	3	1	2	1	5	2	5	3	3	4	3	1	4	5	2
977	Nanjing Sport Institute	tennis	20	3	The Third Prize	2	3	4	3	4	1	2	2	1	2	2	23:30	10	09:20	8	1	0	0	0	0	0	0	0	1	0	1	0	1	1	4	1	4	1	2	4	2	4	2	2	4	2	5	4	4
978	Nanjing Sport Institute	swimming	21	2	The First Prize	2	3	4	3	1	1	2	2	1	2	2	21:30	15	06:30	8	0	0	0	0	0	0	0	0	0	0	0	0	0	0	4	1	4	1	1	5	1	4	1	1	5	1	5	1	4
979	Nanjing Sport Institute	fencing	22	2	The sixth Prize	1	3	4	4	1	1	1	1	1	2	1	03:30	120	10:30	6	2	0	3	2	1	1	1	2	0	1	2	0	2	2	1	4	2	5	5	3	3	3	3	5	2	5	2	5	4
980	Nanjing Sport Institute	fencing	22	3	The Second Prize	1	3	4	4	4	1	1	1	1	1	2	00:00	5	08:00	8	0	0	0	0	0	1	3	0	2	0	0	0	0	0	5	3	5	3	3	3	3	3	3	3	3	3	5	1	5
981	Nanjing Sport Institute	fencing	20	3	The Second Prize	2	3	3	4	4	1	2	1	1	2	2	01:30	30	12:30	10	3	2	0	0	0	3	2	0	0	2	2	0	3	3	1	3	4	4	5	4	2	2	4	5	4	3	5	5	5
982	Nanjing Sport Institute	fencing	20	3	The first Prize	2	3	2	4	4	1	2	2	1	2	1	23:00	15	09:05	9	1	1	0	0	2	0	0	0	0	0	1	0	0	1	4	2	4	2	3	4	3	2	2	2	5	2	5	5	4
983	Nanjing Sport Institute	fencing	21	3	The Third Prize	2	3	3	4	4	1	1	2	1	2	2	22:00	60	10:00	10	0	0	0	0	0	0	0	0	0	0	0	0	0	0	4	3	4	4	4	4	4	3	3	4	4	3	3	4	4
984	Nanjing Sport Institute	fencing	21	3	The First Prize	1	3	4	4	3	1	2	2	1	2	1	22:30	30	09:30	7	0	3	0	0	0	0	0	0	0	1	1	0	2	1	2	3	4	4	4	3	4	4	3	4	4	3	5	4	4
985	Nanjing Sport Institute	swimming	21	2	The Ninth Prize	1	3	4	3	4	1	2	2	1	2	2	21:00	10	09:00	8	1	1	2	1	0	3	1	0	1	2	1	0	3	2	3	2	3	3	4	2	3	3	2	2	2	3	4	4	3
986	Nanjing Sport Institute	fencing	21	3	The Third Prize	2	3	4	4	2	1	2	2	1	2	2	20:00	10	10:30	8	0	1	3	0	0	0	0	1	0	0	1	0	2	1	3	2	4	2	4	3	4	3	3	4	4	2	4	4	2
987	Nanjing Sport Institute	fencing	21	4	The First Prize	1	3	3	4	4	1	1	2	1	2	1	00:00	1	09:00	8	0	0	0	0	0	1	0	0	0	1	0	0	0	2	3	2	4	2	3	2	4	4	1	1	4	3	4	3	4
988	Nanjing Sport Institute	swimming	21	2	The First Prize	2	3	4	3	4	1	2	1	1	2	1	23:30	15	09:00	8	0	1	0	0	0	1	0	1	0	0	1	0	1	0	4	2	3	4	4	4	5	3	2	1	5	1	4	4	5
989	Nanjing Sport Institute	swimming	20	4	The First Prize	1	3	4	3	4	1	2	1	1	3	4	20:00	60	09:00	7	1	2	2	0	3	2	3	2	2	3	1	0	3	1	3	2	4	4	4	3	4	2	4	4	4	5	5	5	3
990	Nanjing Sport Institute	swimming	20	2	The Third Prize	1	3	4	3	4	1	2	2	1	2	2	00:00	1	09:30	8	0	0	0	0	0	0	0	0	0	0	0	0	0	0	4	2	3	3	3	2	3	3	3	2	2	2	2	2	4
991	Nanjing Sport Institute	swimming	22	2	The First Prize	1	3	4	3	4	1	2	2	1	2	2	00:00	1	09:30	8	0	0	0	0	0	0	0	0	0	0	0	0	0	0	3	2	3	4	3	2	3	4	3	3	4	3	2	4	3
992	Nanjing Sport Institute	fencing	20	2	The first Prize	2	3	3	4	4	1	2	2	1	2	2	00:30	40	09:00	8.5	1	0	0	1	0	1	1	1	1	0	1	0	1	1	5	2	4	2	2	4	1	4	2	2	4	1	4	2	4
993	Nanjing Sport Institute	fencing	20	2	The first Prize	1	3	4	4	1	1	2	2	1	2	1	22:30	10	08:00	8	0	2	2	0	0	1	0	0	1	0	1	0	1	1	4	2	4	3	3	4	4	5	2	4	4	1	5	3	4
994	Nanjing Sport Institute	Athletics	20	2	The First Prize	1	3	2	3	3	1	2	1	1	3	3	23:00	10	09:00	9	2	1	1	0	0	0	0	0	0	0	0	0	1	1	4	1	4	2	5	2	3	4	3	4	3	1	5	5	3
995	Nanjing Sport Institute	Athletics	21	2	The First Prize	1	3	2	3	3	1	2	2	1	3	3	23:00	10	09:00	8	0	0	0	0	0	0	0	0	0	0	1	0	1	1	4	1	4	4	4	4	3	4	3	2	4	1	5	4	3
996	Nanjing Sport Institute	Athletics	21	4	The Third Prize	1	3	3	4	3	1	1	2	2	3	3	23:30	2	09:40	10	0	0	0	0	1	0	0	0	0	0	1	0	1	0	4	1	4	2	3	3	2	2	2	3	4	3	5	2	4
997	Nanjing Sport Institute	tennis	20	4	nothing	1	3	4	4	4	3	1	1	1	3	3	02:00	10	09:40	6	0	0	0	0	0	0	0	0	0	0	0	0	2	1	5	1	4	3	4	5	4	4	3	2	4	1	5	5	5
998	Nanjing Sport Institute	Taekwondo	20	3	The fifth Prize	1	2	3	3	4	1	2	2	1	2	2	00:30	10	08:05	7	0	0	0	1	0	1	0	0	1	0	1	0	1	1	4	1	3	1	2	4	4	2	2	3	3	2	3	3	2
999	Nanjing Sport Institute	judo	20	3	The Third Prize	1	2	2	4	4	1	2	2	1	2	2	00:00	3	09:30	8	2	2	2	0	0	2	2	0	0	1	2	0	2	2	4	2	4	4	3	3	4	3	2	2	2	2	3	4	3
1000	Nanjing Sport Institute	badminton	19	2	The Sixteenth Prize	2	2	4	3	4	3	2	1	1	2	1	23:00	10	07:30	8	1	1	0	0	0	1	0	1	0	2	1	0	3	1	4	2	4	4	4	2	5	2	4	4	4	2	2	5	4
1001	Yunnan Normal University	Athletics	20	4	nothing	2	1	4	1	1	2	2	1	1	3	1	00:33	10	08:00	7.5	0	2	0	0	0	1	2	0	0	0	1	0	0	0	5	5	4	4	4	4	3	3	3	3	3	3	2	4	4
1002	Yunnan Normal University	Athletics	21	4	nothing	1	3	2	4	3	1	1	2	1	3	3	00:00	12	08:00	8	1	3	2	0	1	2	2	1	0	0	1	0	2	3	4	1	3	3	4	3	1	3	1	4	3	1	4	4	2
1003	Yunnan Normal University	swimming	20	3	nothing	1	3	4	4	1	1	2	2	1	2	2	00:30	20	08:00	7	0	0	0	0	0	0	0	0	0	0	0	0	2	2	5	4	4	3	3	2	4	3	3	1	4	3	5	3	2
1004	Yunnan Normal University	Athletics	20	3	The Second Prize	2	3	4	3	1	1	2	1	1	2	3	00:30	30	07:50	7	2	1	1	0	0	1	1	1	0	2	2	1	3	3	4	2	3	4	3	4	4	2	2	1	3	2	5	3	3
1005	Yunnan Normal University	table tennis	21	4	nothing	2	3	4	4	4	1	2	2	1	2	2	23:30	5	07:40	8	0	1	0	0	0	1	0	0	0	0	1	0	1	0	4	2	3	2	3	4	4	2	2	3	3	2	5	4	3
1006	Yunnan Normal University	Basketball	21	4	nothing	2	3	4	4	1	1	1	1	1	1	2	00:00	60	08:00	6	1	1	0	0	1	2	0	1	0	1	1	0	2	1	3	3	3	4	4	2	4	2	4	4	3	1	3	5	4
1007	Yunnan Normal University	Football	20	4	nothing	1	3	3	4	4	1	1	1	1	3	4	00:00	60	08:00	7	2	3	2	3	0	3	3	0	3	3	2	2	3	2	4	4	4	3	3	5	3	5	3	4	4	2	4	4	3
1008	Yunnan Normal University	Football	23	2	The First Prize	2	3	4	2	2	1	2	2	1	3	1	23:30	30	07:00	7	0	1	3	2	0	2	0	0	0	0	0	0	2	1	4	3	4	2	3	3	5	1	3	2	3	1	5	5	3
1009	Yunnan Normal University	swimming	20	4	nothing	2	3	4	3	1	1	2	2	1	1	1	02:30	5	07:45	5	2	2	2	0	1	3	2	3	0	2	1	0	2	2	2	2	2	5	4	1	4	2	4	4	4	2	5	5	1
1010	Yunnan Normal University	Basketball	22	4	nothing	2	3	4	4	2	1	2	2	1	1	1	00:00	5	08:00	7	2	1	2	0	0	1	0	0	0	1	1	0	1	1	3	2	3	2	3	3	2	2	4	2	2	2	4	5	1
1011	Yunnan Normal University	table tennis	21	4	nothing	2	3	4	4	4	1	2	2	1	1	2	22:30	10	07:30	9	0	0	0	0	0	0	0	0	0	0	1	0	0	0	4	1	3	2	1	4	1	5	2	2	4	1	4	2	4
1012	Yunnan Normal University	Football	22	4	nothing	2	3	4	3	3	1	1	1	1	1	1	00:00	30	08:00	7	0	0	0	0	1	1	1	0	0	1	1	0	3	1	2	3	4	2	2	3	4	2	3	4	3	3	5	5	1
1013	Yunnan Normal University	Basketball	21	4	nothing	2	3	2	4	3	1	2	1	1	1	1	23:00	5	07:40	8	1	1	0	0	1	1	1	1	0	0	0	0	0	0	3	2	2	2	3	4	3	2	2	2	3	2	4	4	4
1014	Yunnan Normal University	volleyball	20	2	nothing	1	3	4	3	1	1	2	1	1	2	2	00:00	30	07:30	7.5	3	0	2	0	0	0	0	0	0	2	2	0	0	0	4	1	5	1	1	4	1	5	1	2	5	1	5	4	5
1015	Yunnan Normal University	Boxing	20	4	nothing	1	3	3	4	1	1	2	1	1	1	2	22:30	5	08:00	8	0	1	0	0	0	0	0	0	0	0	0	0	0	0	4	4	3	2	3	4	3	3	4	4	4	2	4	3	3
1016	Yunnan Normal University	Basketball	20	4	nothing	1	3	4	4	2	1	2	2	1	1	2	22:00	30	08:00	10	2	0	3	1	2	2	2	1	1	0	2	0	3	1	4	1	3	3	2	3	2	2	2	3	3	3	3	4	3
1017	Yunnan Normal University	Athletics	23	3	The Third Prize	1	3	4	4	4	3	1	1	1	2	3	02:00	15	07:40	5	0	0	0	3	3	0	0	1	0	0	2	0	2	1	3	5	4	5	5	2	4	4	4	5	3	2	4	5	3
1018	Yunnan Normal University	gymnastics	20	2	Gold Level	1	3	2	4	1	2	1	1	1	3	3	02:00	5	08:00	5.5	2	0	0	0	0	0	1	0	0	0	1	0	2	1	2	3	3	4	4	3	4	2	4	4	3	2	5	4	3
1019	Yunnan Normal University	Boxing	20	3	The First Prize	2	3	4	4	1	2	1	1	1	1	1	22:00	90	07:20	7	1	1	2	1	1	3	2	1	2	2	1	0	2	1	4	2	2	4	4	3	4	2	4	3	3	2	4	2	4
1020	Yunnan Normal University	Basketball	20	4	nothing	2	3	2	4	2	3	2	1	1	1	1	23:30	30	07:50	6	0	0	0	0	0	0	0	0	0	0	1	0	0	2	3	3	2	2	3	3	5	2	2	4	3	1	3	2	4
1021	Yunnan Normal University	Boxing	22	2	The First Prize	2	3	4	4	1	1	2	1	2	1	1	00:00	5	07:30	6	2	2	0	0	0	2	0	0	1	1	2	0	2	2	4	2	3	4	4	3	5	3	2	2	1	1	4	4	3
1022	Yunnan Normal University	Athletics	21	3	nothing	1	3	2	4	4	1	2	2	1	1	2	00:00	10	08:00	8	1	2	1	0	0	1	0	0	0	0	1	0	2	1	4	1	3	2	2	4	2	3	2	2	4	2	4	4	3
1023	Yunnan Normal University	Athletics	20	4	nothing	1	3	2	3	1	1	2	2	1	2	4	23:00	30	07:00	8	3	2	1	1	1	1	2	2	0	3	2	2	1	2	4	3	3	3	2	3	2	3	3	2	2	3	3	3	3
1024	Yunnan Normal University	Athletics	18	3	The Third Prize	1	1	3	4	4	1	2	2	1	3	2	23:30	5	07:40	8	0	0	0	0	0	1	0	0	0	0	1	0	0	1	4	3	4	4	4	4	4	4	3	4	3	3	3	3	3
1025	Yunnan Normal University	gymnastics	19	4	nothing	1	1	2	4	1	1	2	1	1	2	1	03:30	5	08:00	4	0	1	1	0	1	2	1	0	0	0	0	0	1	1	4	4	3	4	4	5	5	4	3	3	3	4	3	3	2
1026	Yunnan Normal University	Athletics	17	3	nothing	1	1	3	4	4	1	2	2	2	2	1	00:30	10	07:50	7	1	0	2	0	0	1	0	0	0	0	1	0	3	0	3	2	4	4	4	3	2	3	3	5	2	1	5	4	4
1027	Yunnan Normal University	Football	21	3	The Second Prize	1	3	4	3	4	1	2	2	1	3	3	00:00	10	08:00	7	0	1	3	0	0	1	0	0	0	1	1	0	1	1	4	1	4	2	1	3	3	5	1	3	4	1	5	4	4
1028	Yunnan Normal University	Boxing	21	3	The First Prize	1	3	4	3	2	1	1	1	1	2	2	23:30	5	08:00	7	0	1	0	0	2	1	1	0	0	0	1	0	0	1	2	3	4	2	4	3	4	3	4	4	2	2	4	4	3
1029	Yunnan Normal University	Boxing	23	2	The First Prize	1	3	4	3	1	1	2	2	1	1	1	23:00	60	07:45	6	2	2	3	0	0	1	0	1	0	1	1	0	3	3	1	3	3	5	4	1	5	2	3	4	3	4	5	4	2
1030	Yunnan Normal University	Athletics	23	2	nothing	2	3	3	4	3	3	2	1	1	1	1	00:00	10	08:00	8	1	1	0	0	1	2	2	0	0	1	1	0	1	1	3	2	1	2	2	4	2	4	2	2	4	2	4	3	2
1031	Jilin Institute of Physical Education	Wu Shu Sanda	20	2	The fifth Prize	1	2	4	1	1	1	1	1	2	2	2	01:30	30	09:50	8	3	0	0	0	0	0	0	0	0	0	2	0	0	0	5	1	5	1	2	5	3	5	2	2	4	2	5	1	5
1032	Jilin Institute of Physical Education	Wu Shu Sanda	20	4	nothing	1	2	2	4	4	1	2	1	1	2	2	23:30	10	07:30	8	0	0	0	0	0	0	0	0	0	0	0	0	0	0	4	1	1	1	1	5	2	3	1	1	1	1	4	1	1
1033	Jilin Institute of Physical Education	Wu Shu Sanda	20	2	The Second Prize	1	2	4	4	3	1	2	1	1	3	3	00:00	10	07:30	7	1	1	1	1	1	1	1	1	1	1	1	1	1	0	4	1	3	4	4	4	4	5	3	4	4	4	4	4	4
1034	Jilin Institute of Physical Education	Wu Shu Sanda	19	3	The Third Prize	2	2	2	4	2	1	1	1	1	2	2	21:00	60	09:10	7	0	0	2	0	1	1	1	0	0	1	1	0	1	1	4	2	3	2	2	2	2	4	2	3	2	4	2	4	4
1035	Jilin Institute of Physical Education	Wu Shu Sanda	20	3	The Third Prize	1	2	3	4	4	1	1	2	1	3	4	22:00	30	09:30	7.5	1	1	1	0	0	0	0	0	0	2	0	2	0	0	4	1	4	1	4	4	1	4	1	3	4	1	5	4	3
1036	Jilin Institute of Physical Education	Boxing	20	2	The fifth Prize	2	2	2	4	4	1	2	2	1	2	3	22:30	20	07:30	9	0	0	0	0	0	0	0	0	0	0	1	0	0	0	5	1	5	1	1	5	1	5	1	1	5	1	5	1	3
1037	Jilin Institute of Physical Education	Boxing	19	3	The Third Prize	2	2	4	3	1	2	2	1	2	2	1	22:34	15	07:35	8	0	0	0	0	0	0	0	0	0	0	0	0	0	0	4	3	3	2	2	4	4	2	1	2	5	3	3	2	2
1038	Jilin Institute of Physical Education	Boxing	19	4	nothing	1	2	2	4	1	1	2	1	1	1	2	01:30	30	08:04	6	2	2	1	2	1	1	1	1	1	1	1	0	2	1	3	3	3	3	3	3	2	3	2	2	3	2	2	4	1
1039	Jilin Institute of Physical Education	Wu Shu Sanda	20	3	The Third Prize	1	2	3	4	4	1	2	2	1	2	2	22:00	10	09:20	9	0	0	1	0	1	0	0	1	1	0	1	0	0	0	5	1	4	1	1	4	2	4	2	2	4	2	5	3	3
1040	Jilin Institute of Physical Education	Wu Shu Sanda	20	3	The Second Prize	1	2	2	4	4	1	1	1	1	2	2	21:30	5	06:00	8	0	0	0	0	0	0	0	0	0	0	0	0	0	0	4	1	4	3	1	4	2	4	2	2	4	2	4	4	1
1041	Jilin Institute of Physical Education	Wu Shu Sanda	21	3	The Third Prize	1	2	3	4	1	1	2	1	1	1	2	22:30	30	08:30	7.5	1	0	1	1	1	1	1	0	1	0	1	0	1	1	3	3	4	4	3	3	3	3	3	2	3	3	4	2	4
1042	Jilin Institute of Physical Education	Wu Shu Sanda	20	3	The Second Prize	1	2	4	4	1	1	2	2	1	2	2	21:00	10	08:00	8	0	2	2	0	0	0	0	0	0	0	0	0	0	0	2	1	5	1	2	5	4	5	1	2	5	2	5	4	4
1043	Jilin Institute of Physical Education	Wu Shu Sanda	19	3	The Third Prize	1	2	3	4	4	1	1	2	1	2	2	21:00	60	10:00	8	3	0	0	0	0	0	0	0	0	0	1	0	0	0	5	1	5	1	1	5	1	5	1	1	5	1	5	1	1
1044	Jilin Institute of Physical Education	Wu Shu Sanda	20	3	The First Prize	1	2	4	4	4	1	1	1	1	2	2	00:30	30	08:30	6	3	2	2	0	0	0	3	2	2	2	3	0	3	3	2	1	3	2	3	4	5	3	2	5	3	3	2	3	4
1045	Jilin Institute of Physical Education	Wu Shu Sanda	20	3	The Third Prize	1	2	3	4	3	1	2	2	1	2	3	22:30	30	08:30	9	2	0	0	0	0	0	0	0	0	0	0	0	1	1	4	1	5	2	2	5	2	4	2	2	5	2	5	3	4
1046	Jilin Institute of Physical Education	Wu Shu Sanda	20	3	The Second Prize	2	2	4	4	4	1	2	2	1	2	2	22:00	20	09:20	8	0	0	0	0	0	0	0	0	0	0	0	0	0	0	3	1	4	4	4	3	4	4	2	3	5	2	5	4	3
1047	Jilin Institute of Physical Education	Wu Shu Sanda	20	2	The First Prize	1	2	2	4	4	3	2	1	1	2	2	00:00	20	08:00	8	0	0	2	2	2	1	2	2	1	0	1	0	0	0	5	2	5	2	2	2	2	3	2	2	2	2	5	4	4
1048	Jilin Institute of Physical Education	Wu Shu Sanda	20	2	The Third Prize	2	2	4	4	3	1	2	2	1	2	3	22:30	5	07:30	8	0	0	0	0	0	0	0	0	0	0	0	0	0	0	5	1	5	1	1	5	1	5	1	1	5	1	5	1	5
1049	Jilin Institute of Physical Education	Wu Shu Sanda	20	3	The Third Prize	1	2	4	4	3	1	2	1	1	3	2	23:30	3	09:30	10	0	0	0	0	0	0	1	0	1	0	0	0	0	0	5	1	5	2	2	5	3	5	1	1	5	2	5	2	4
1050	Jilin Institute of Physical Education	Wu Shu Sanda	21	3	The First Prize	1	2	4	4	4	1	1	1	1	3	4	22:30	10	06:30	8	0	0	0	0	0	0	0	0	0	0	0	0	0	0	5	1	4	1	1	5	3	3	1	1	5	1	5	1	5
1051	Jilin Institute of Physical Education	Boxing	22	3	The Second Prize	1	2	4	4	1	1	2	2	1	3	4	01:30	1	09:30	7	1	1	0	0	0	0	0	0	0	0	1	0	0	1	3	1	4	3	2	4	3	3	3	3	3	3	3	2	4
1052	Jilin Institute of Physical Education	Boxing	21	3	The Second Prize	1	2	4	4	1	1	1	1	1	2	2	01:30	1	09:30	7	1	1	0	0	0	0	0	0	0	0	0	0	0	1	3	1	4	3	2	4	3	3	3	3	3	3	3	2	4
1053	Qinghai Normal University	wushu routine	19	3	The Third Prize	1	2	2	4	1	1	2	2	1	2	2	23:00	20	06:40	6	0	1	1	0	0	2	0	1	2	1	1	0	2	1	4	1	3	2	3	4	4	4	1	2	4	2	5	2	3
1054	Qinghai Normal University	Football	20	4	nothing	1	3	4	4	4	1	2	2	1	1	1	00:00	60	06:50	6	1	2	3	0	3	0	0	1	0	0	2	0	2	2	3	1	1	5	5	1	3	1	5	5	3	1	5	3	3
1055	Qinghai Normal University	volleyball	20	2	The First Prize	1	3	2	3	3	1	1	1	1	2	2	22:40	15	06:35	7.5	1	1	1	0	0	2	0	3	0	2	1	0	1	0	4	4	5	2	3	3	3	2	3	2	2	1	5	4	3
1056	Qinghai Normal University	table tennis	20	4	nothing	2	3	4	4	1	1	2	2	2	1	1	00:10	30	07:00	5	3	1	1	1	2	1	1	1	2	1	1	0	1	1	4	1	4	2	2	4	2	4	2	2	4	2	5	3	3
1057	Qinghai Normal University	table tennis	20	2	The First Prize	2	3	4	4	1	1	2	2	2	1	1	00:00	30	07:50	7	1	0	1	0	1	1	1	1	1	1	0	0	2	0	3	4	4	3	3	3	3	4	3	4	3	3	4	3	4
1058	Fuyang Normal University	Wu Shu Sanda	19	2	The Ninth Prize	1	1	4	4	3	1	1	1	1	2	2	23:30	5	08:00	8	0	0	0	0	0	0	0	1	2	0	1	0	2	2	3	5	5	1	1	1	3	2	4	5	4	2	4	3	3
1059	Fuyang Normal University	Wu Shu Sanda	18	3	The Third Prize	1	1	3	4	2	1	1	1	1	3	3	22:30	20	07:40	8	2	2	1	3	2	1	2	2	0	0	1	3	0	0	4	1	3	1	3	3	4	2	3	3	4	5	5	5	1
1060	Fuyang Normal University	Wu Shu Sanda	18	3	The Third Prize	1	1	4	4	1	3	1	1	1	3	3	23:00	5	08:00	8	0	1	2	0	0	0	1	1	0	0	1	0	1	1	3	2	5	5	3	3	4	3	4	5	3	4	5	4	3
1061	Fuyang Normal University	Wu Shu Sanda	19	4	The fourth Prize	1	1	3	4	1	1	2	1	2	2	2	23:30	8	08:00	7	0	0	0	0	0	0	0	0	0	0	0	0	0	0	4	1	5	5	1	5	5	5	2	5	1	5	5	3	3
1062	Fuyang Normal University	wushu routine	19	3	The First Prize	1	1	3	3	1	1	1	1	1	3	3	00:00	3	08:00	8	0	0	0	0	0	0	0	0	0	0	0	1	0	0	5	2	5	2	2	3	5	5	5	5	5	2	5	5	5
1063	Fuyang Normal University	Wu Shu Sanda	18	4	The Second Prize	2	1	3	4	2	1	2	1	1	3	4	23:00	10	08:00	7	0	0	0	0	0	0	0	0	0	0	0	0	0	0	5	1	4	1	1	5	1	5	1	1	5	1	5	5	5
1064	Fuyang Normal University	wushu routine	20	3	The Second Prize	1	1	2	4	4	1	2	2	1	3	2	00:00	5	07:00	7	0	0	0	0	0	0	0	0	0	0	0	1	0	0	3	5	2	4	3	3	2	1	3	1	5	4	3	4	4
1065	Fuyang Normal University	Athletics	18	3	The sixth Prize	1	1	1	4	4	1	1	1	1	2	3	00:00	10	07:30	7	1	2	1	0	0	0	1	0	0	0	1	0	2	1	3	1	4	2	2	5	3	5	2	3	4	3	4	4	4
1066	Fuyang Normal University	Athletics	20	4	The Third Prize	1	1	1	4	2	1	2	1	1	1	3	23:40	5	07:40	8	0	0	0	1	1	1	0	2	1	0	0	1	2	0	5	4	3	5	5	4	4	5	3	3	5	4	3	5	4
1067	Fuyang Normal University	Athletics	18	4	The Third Prize	2	2	2	3	3	1	2	2	1	1	3	00:00	5	07:40	7	0	0	0	1	0	2	2	1	0	0	0	1	2	0	4	5	3	4	5	3	4	4	4	2	3	4	5	5	4
1068	Fuyang Normal University	Athletics	19	4	The fourth Prize	1	1	1	4	3	1	1	2	1	1	2	02:00	20	08:00	6	1	0	2	1	2	1	0	0	1	0	2	2	1	0	4	5	4	5	2	3	4	5	4	2	4	5	5	3	4
1069	Fuyang Normal University	wushu routine	19	3	The Second Prize	1	1	4	4	1	1	2	2	1	3	2	23:00	30	07:30	7	1	1	1	0	0	1	1	0	0	1	1	0	0	0	5	1	5	1	1	1	1	5	1	1	5	1	5	1	2
1070	Fuyang Normal University	Wu Shu Sanda	20	4	The First Prize	1	3	2	4	3	1	2	1	1	2	2	23:30	10	07:50	6	0	0	0	0	0	0	0	0	0	0	0	0	0	0	4	1	5	5	4	1	5	5	2	2	5	2	5	5	5
1071	Fuyang Normal University	Wu Shu Sanda	20	3	The fifth Prize	1	2	4	3	2	1	1	2	1	3	3	00:00	9	08:00	8	0	0	0	0	0	0	0	0	0	0	0	0	0	0	5	1	1	5	1	1	1	5	5	5	5	5	5	5	5
1072	Fuyang Normal University	Wu Shu Sanda	19	4	The Second Prize	1	1	3	4	2	1	2	1	1	1	2	22:00	9	07:00	9	0	0	0	0	0	0	0	0	0	0	0	0	0	0	5	1	5	1	1	1	1	1	1	1	5	1	5	5	5
1073	Fuyang Normal University	Wu Shu Sanda	21	3	The Second Prize	2	1	3	4	3	1	1	1	1	2	2	23:00	8	07:30	8	0	0	0	0	0	0	0	0	0	0	0	0	0	0	5	1	5	5	1	5	1	1	5	1	1	1	5	5	5
1074	Fuyang Normal University	Wu Shu Sanda	21	4	nothing	1	2	4	4	3	1	1	1	1	3	2	22:30	30	07:50	9	0	0	0	0	0	0	0	0	0	0	0	0	0	0	4	1	5	5	5	5	1	5	5	5	5	1	5	5	5
1075	Fuyang Normal University	wushu routine	20	4	The fifth Prize	1	2	3	4	3	1	1	1	1	2	3	22:40	40	07:30	8	0	0	0	0	0	0	0	0	0	0	1	2	0	2	5	1	5	5	1	1	1	1	5	5	5	1	5	5	5
1076	Fuyang Normal University	Wu Shu Sanda	19	3	The fourth Prize	2	2	3	4	4	1	1	2	2	2	2	22:30	30	07:30	6	0	0	0	0	0	0	0	0	2	0	0	0	0	0	5	1	5	5	5	1	5	1	1	5	5	5	5	5	4
1077	Fuyang Normal University	wushu routine	21	4	nothing	1	3	2	4	3	1	2	2	1	2	2	22:45	7	07:45	8.5	0	0	0	0	0	0	0	0	0	0	0	0	0	0	3	1	3	1	1	4	3	5	1	2	4	1	4	2	4
1078	Fuyang Normal University	Wu Shu Sanda	20	4	nothing	1	3	4	4	4	3	2	1	1	3	4	22:00	10	08:00	9	1	0	0	0	2	0	0	0	0	0	1	0	3	1	4	1	4	2	2	4	4	3	1	2	3	1	4	3	4
1079	Fuyang Normal University	wushu routine	22	4	nothing	1	3	2	4	3	1	2	2	1	2	2	22:30	5	07:30	9	0	0	0	0	0	0	0	0	0	0	0	0	0	0	3	1	3	1	1	4	3	5	1	2	4	1	4	2	4
1080	Fuyang Normal University	wushu routine	18	3	The Third Prize	2	1	3	4	2	3	1	2	1	3	3	23:00	20	07:40	8	0	0	0	0	0	0	0	0	0	0	0	0	0	0	4	3	5	4	2	4	3	1	3	3	3	2	1	5	3
1081	Fuyang Normal University	Wu Shu Sanda	20	4	nothing	2	3	4	4	4	1	2	1	1	3	4	22:00	10	07:30	9	0	0	0	0	0	0	0	0	0	0	0	0	0	0	4	1	4	1	1	4	4	3	1	2	4	1	4	2	4
1082	Fuyang Normal University	Wu Shu Sanda	21	4	nothing	2	3	4	4	4	4	2	1	1	3	4	22:30	10	07:30	9	0	0	0	0	0	0	0	0	0	0	0	0	0	0	4	1	4	1	1	4	4	3	1	2	4	1	4	2	4
1083	Fuyang Normal University	wushu routine	21	4	nothing	1	3	2	4	1	1	2	2	1	2	2	22:30	5	07:30	9	0	0	1	0	0	0	0	0	0	0	0	0	0	0	4	1	3	1	1	4	3	5	1	2	4	1	4	2	4
1084	Fuyang Normal University	Wu Shu Sanda	19	3	The fifth Prize	1	2	4	3	3	1	2	1	1	3	3	23:30	30	07:40	8	0	0	0	0	0	0	0	0	0	0	0	0	0	0	5	1	5	1	1	5	5	1	5	5	1	1	5	5	5
1085	Fuyang Normal University	Wu Shu Sanda	21	4	nothing	2	3	4	4	4	1	2	1	1	3	4	22:00	10	07:00	9	0	0	0	0	0	0	0	0	0	0	1	0	0	0	4	1	4	1	1	4	4	3	1	2	4	1	4	2	4
1086	Wuhan Institute of Physical Education	wushu routine	20	4	nothing	1	3	2	4	4	2	1	1	1	3	2	00:00	30	07:40	6	3	1	2	0	0	1	0	0	0	2	2	0	3	3	2	1	4	5	5	2	5	1	5	5	2	4	2	5	3
1087	Wuhan Institute of Physical Education	wushu routine	21	4	nothing	1	3	2	4	4	1	2	1	1	2	3	23:30	60	07:40	6	3	1	1	0	0	0	2	1	1	0	2	0	1	1	3	3	3	2	3	2	2	4	2	5	4	2	3	3	5
1088	Wuhan Institute of Physical Education	badminton	21	4	nothing	1	3	3	3	3	1	1	2	1	3	2	23:30	20	09:20	9	0	0	1	1	0	1	2	1	2	2	1	0	0	0	4	4	5	1	4	3	2	2	1	1	4	2	5	2	4
1089	Wuhan Institute of Physical Education	Football	20	4	nothing	2	2	2	3	3	1	1	2	1	2	2	22:40	10	08:30	9	0	2	2	0	2	2	2	1	0	0	1	0	1	1	4	1	4	3	2	4	2	3	2	4	4	1	5	4	3
1090	Wuhan Institute of Physical Education	wushu routine	20	4	nothing	1	3	3	4	1	1	1	2	2	2	1	00:30	20	09:30	9	2	2	0	0	0	0	0	0	0	2	1	0	2	1	3	3	3	5	5	1	2	1	5	1	1	1	4	5	2
1091	Wuhan Institute of Physical Education	wushu routine	20	2	The fifth Prize	1	3	3	4	3	1	1	2	1	2	1	00:00	30	06:30	6	1	0	0	0	1	2	2	0	3	0	2	0	2	2	3	2	4	4	4	3	4	4	3	5	5	4	3	3	5
1092	Wuhan Institute of Physical Education	wushu routine	21	4	nothing	1	3	3	4	2	1	1	2	1	2	1	00:00	30	09:30	7	0	0	2	0	1	0	0	1	1	0	1	0	1	1	4	2	4	3	2	3	2	3	2	2	2	1	4	4	1
1093	Wuhan Institute of Physical Education	Wu Shu Sanda	21	4	nothing	2	3	3	4	2	1	2	2	1	2	2	23:20	30	09:30	10	1	1	3	0	0	2	0	2	0	0	1	0	2	1	4	3	4	3	3	4	2	2	1	2	4	2	2	2	5
1094	Wuhan Institute of Physical Education	Wu Shu Sanda	20	4	nothing	2	3	3	4	1	1	2	2	1	2	2	22:25	30	08:20	7	2	1	0	0	2	2	1	2	2	0	2	0	0	1	3	2	3	5	5	4	4	3	4	4	2	3	3	4	3
1095	Wuhan Institute of Physical Education	wushu routine	20	4	nothing	2	3	2	4	4	1	2	2	1	2	2	23:30	20	07:30	8	1	1	3	1	1	1	1	0	0	0	1	0	1	0	4	1	4	1	1	4	1	4	1	1	4	1	4	2	4
1096	Wuhan Institute of Physical Education	wushu routine	23	4	nothing	1	3	4	4	1	1	2	2	1	2	1	00:00	60	08:00	8	2	0	2	0	1	0	0	0	1	0	1	0	1	1	3	3	3	1	4	3	3	3	3	3	3	2	4	4	3
1097	Wuhan Institute of Physical Education	wushu routine	25	4	nothing	1	1	1	1	1	4	1	1	1	1	1	23:00	60	06:00	6	3	2	2	2	3	3	2	2	2	3	2	2	3	2	2	4	2	4	4	2	4	2	4	4	2	4	2	4	1
1098	Wuhan Institute of Physical Education	Fitness and Bodybuilding	20	1	The fifth Prize	1	3	3	3	1	1	2	2	1	3	2	00:00	20	09:00	9	0	3	3	0	2	0	0	2	0	1	2	0	3	3	4	2	3	4	2	3	4	4	3	3	3	4	2	4	3
1099	Wuhan Institute of Physical Education	Boxing	20	2	The Third Prize	2	3	1	3	4	1	2	1	1	3	3	23:30	120	06:40	6	3	1	0	0	0	0	0	0	0	0	1	0	0	1	4	3	4	2	2	3	2	2	1	1	1	1	2	3	5
1100	Yunnan Normal University	wushu routine	20	3	The First Prize	1	3	2	4	3	1	2	1	1	3	1	23:40	30	08:10	8	2	2	1	0	1	2	2	2	3	2	2	1	2	3	5	3	2	3	3	4	3	4	4	3	4	4	4	4	4
1101	Nanjing Sport Institute	rugby	22	4	nothing	1	3	3	3	4	1	1	2	1	2	3	23:30	30	08:30	8	2	2	0	0	1	2	2	0	0	0	2	0	2	1	3	2	4	4	4	2	4	3	3	4	4	4	5	4	4
1102	Nanjing Sport Institute	rugby	21	4	nothing	1	3	4	4	4	1	1	1	1	2	2	01:10	3	08:20	7	0	0	1	0	3	2	0	2	0	1	1	0	2	1	4	1	4	4	4	2	4	5	4	4	3	2	5	5	5
1103	Nanjing Sport Institute	physical training	20	4	nothing	2	3	2	3	1	1	2	2	1	2	3	23:30	30	08:30	8	2	2	1	0	0	1	1	2	0	0	1	0	2	1	4	2	3	2	3	2	3	2	2	2	2	2	3	4	4
1104	Nanjing Sport Institute	rugby	20	4	nothing	2	2	2	3	1	1	2	2	1	2	1	23:40	60	07:50	7	2	0	0	0	0	0	0	1	0	0	1	0	0	1	2	4	2	2	4	4	3	2	3	4	2	5	3	4	1
1105	Nanjing Sport Institute	Athletics	20	4	nothing	1	2	2	3	3	1	2	2	1	3	2	00:00	30	07:50	6	0	2	1	0	0	1	1	0	0	0	1	0	2	1	2	3	4	4	3	2	2	4	4	4	3	3	4	4	3
1106	Nanjing Sport Institute	Athletics	20	4	nothing	1	2	3	4	4	3	1	1	1	2	2	00:00	5	08:00	8	0	0	0	0	0	0	0	0	0	0	0	0	2	0	3	4	4	2	2	3	4	2	2	2	3	3	3	3	3
1107	Nanjing Sport Institute	Athletics	21	4	nothing	1	2	3	2	4	1	1	1	2	2	2	01:00	20	08:00	7	1	1	0	0	0	0	0	0	0	0	0	0	0	0	4	1	4	2	2	2	3	3	2	1	5	2	5	2	5
1108	Nanjing Sport Institute	exercise training	20	4	nothing	1	2	4	4	1	1	2	1	1	3	4	22:00	30	09:00	9	0	0	1	1	0	0	0	1	0	0	1	0	0	0	4	4	4	4	4	4	4	4	4	3	5	4	5	3	5
1109	Nanjing Sport Institute	exercise training	20	4	nothing	1	2	4	3	4	1	2	2	1	3	2	00:00	30	08:00	8	2	2	1	1	1	1	1	1	1	1	1	0	2	1	3	2	4	2	4	4	3	3	4	3	2	4	3	3	3
1110	Nanjing Sport Institute	exercise training	20	4	nothing	1	2	1	4	4	1	2	2	1	2	2	00:30	30	08:00	7	0	0	1	1	1	1	1	1	1	1	1	1	0	1	4	5	4	3	3	5	5	4	4	4	3	4	3	4	4
1111	Nanjing Sport Institute	exercise training	21	4	nothing	1	2	4	4	1	1	2	1	1	3	1	00:00	10	08:00	7.5	1	1	2	1	1	1	1	0	2	2	1	0	2	1	4	3	3	4	4	4	4	5	3	3	4	4	4	4	3
1112	Nanjing Sport Institute	Football	20	4	nothing	1	2	4	3	4	1	2	1	1	2	2	01:30	30	08:00	6	2	0	0	0	3	0	0	0	2	0	0	0	2	1	4	3	3	2	2	3	3	3	3	3	3	3	3	4	2
1113	Nanjing Sport Institute	Athletics	20	4	nothing	1	2	4	3	1	1	1	1	2	1	1	22:40	20	08:00	9	0	0	0	0	0	0	0	0	0	0	1	1	1	1	2	2	3	3	3	4	4	4	4	4	3	5	5	4	4
1114	Nanjing Sport Institute	Athletics	20	4	nothing	1	2	2	4	3	1	2	2	1	2	2	22:30	20	07:40	8	1	1	3	0	0	2	2	0	0	0	1	0	3	0	3	3	3	4	2	3	3	3	3	4	3	4	4	3	3
1115	Nanjing Sport Institute	Basketball	19	4	nothing	2	2	4	4	4	1	2	1	1	2	3	23:30	15	07:40	8	0	2	0	0	0	0	0	0	0	0	1	0	2	2	4	2	3	2	2	3	3	2	3	2	3	2	5	3	3
1116	Nanjing Sport Institute	Basketball	22	4	nothing	1	2	4	3	4	3	2	2	1	3	4	00:50	10	07:30	6	0	0	0	0	0	0	0	0	0	0	1	0	0	0	5	1	5	2	1	5	1	5	1	1	5	3	5	4	1
1117	Nanjing Sport Institute	Football	19	4	nothing	2	2	4	4	4	1	2	2	1	2	2	00:00	30	08:10	7	2	0	0	0	0	0	0	0	0	0	1	0	2	1	4	1	3	2	2	4	3	4	2	4	4	4	4	4	2
1118	Nanjing Sport Institute	Football	21	4	nothing	1	2	4	4	4	1	1	1	1	3	1	01:00	30	07:45	6	3	3	1	0	1	0	2	2	2	1	2	3	3	3	3	4	3	3	3	2	3	1	4	3	3	4	3	3	3
1119	Nanjing Sport Institute	Football	19	4	nothing	1	2	4	4	4	1	1	2	1	2	2	00:30	15	08:30	8	0	0	0	0	0	0	0	0	0	0	0	0	0	0	4	1	4	2	2	5	2	5	1	5	4	3	5	3	5
1120	Nanjing Sport Institute	Golf	25	4	nothing	2	2	3	4	4	1	2	2	1	2	3	22:30	30	08:30	10	2	2	3	2	2	1	1	2	2	1	1	0	3	3	4	3	4	4	4	3	4	2	3	4	4	4	3	4	3
1121	Nanjing Sport Institute	judo	19	4	nothing	2	2	3	4	4	1	2	1	1	2	1	00:30	30	08:30	8	2	1	0	0	0	0	0	0	0	0	1	0	1	1	4	1	1	1	1	4	1	4	1	1	4	1	1	1	3
1122	Nanjing Sport Institute	judo	20	4	nothing	2	2	3	4	4	1	2	2	1	2	2	00:00	10	09:30	8	2	2	0	1	1	1	1	2	1	2	1	0	2	1	2	1	3	4	2	4	3	3	2	4	3	4	4	4	3
1123	Nanjing Sport Institute	judo	20	4	nothing	2	2	3	4	2	1	2	1	1	2	2	01:00	120	09:30	7	3	1	1	1	1	1	1	0	2	1	2	0	2	2	3	2	3	2	4	5	3	3	2	2	4	1	5	4	4
1124	Nanjing Sport Institute	judo	19	4	nothing	2	2	2	2	3	1	2	1	1	2	2	23:30	10	09:30	8	0	1	1	0	0	0	2	2	2	0	1	0	2	2	2	1	4	4	5	2	5	2	4	3	4	3	5	3	5
1125	Nanjing Sport Institute	fencing	21	4	nothing	1	2	3	4	4	1	2	2	1	3	3	00:00	10	07:50	7.5	0	0	0	0	0	0	0	0	0	0	1	0	1	1	4	2	3	2	2	5	3	2	3	2	4	1	4	5	1
1126	Nanjing Sport Institute	badminton	21	4	nothing	1	2	4	3	4	1	2	2	1	2	2	00:30	10	08:10	7	0	1	1	0	1	1	0	0	0	0	1	0	1	0	4	1	4	2	3	5	4	4	2	3	3	2	5	3	3
1127	Nanjing Sport Institute	tennis	20	4	nothing	1	2	3	4	3	1	2	2	1	3	3	23:00	20	07:30	8	2	2	2	0	1	0	0	1	1	3	2	0	3	2	3	3	4	4	4	3	5	4	4	5	5	4	4	5	3
1128	Nanjing Sport Institute	table tennis	20	4	nothing	1	2	2	4	1	1	2	1	1	2	2	01:24	3	08:00	5	3	0	2	0	0	2	2	2	2	2	2	0	2	2	4	3	4	2	4	5	4	1	3	1	3	1	3	5	4
1129	Nanjing Sport Institute	table tennis	19	4	nothing	1	2	2	4	1	1	2	2	2	2	2	00:10	5	08:00	7	0	0	2	0	2	0	0	0	0	0	1	0	3	2	2	3	4	4	4	5	4	3	4	4	4	2	3	4	3
1130	Nanjing Sport Institute	Basketball	20	4	nothing	1	2	2	4	3	1	1	1	1	1	2	02:00	10	08:00	6	0	0	0	0	1	0	0	1	0	1	1	0	3	1	4	3	4	4	3	4	4	4	4	4	4	5	3	3	4
1131	Nanjing Sport Institute	swimming	20	2	The Third Prize	1	3	4	3	4	1	2	2	2	1	1	01:30	5	09:30	8	0	2	3	0	0	0	1	1	0	1	1	0	1	0	5	2	2	1	1	3	1	3	2	2	2	2	2	4	4
1132	Nanjing Sport Institute	swimming	20	4	nothing	1	2	4	3	4	1	1	1	1	2	2	00:00	15	07:55	7	2	0	0	0	0	0	0	0	0	0	1	0	1	1	2	2	5	5	5	3	3	3	3	4	4	2	5	5	3
1133	Nanjing Sport Institute	Football	21	4	nothing	1	2	4	4	1	1	2	1	1	3	3	23:00	20	07:30	8	1	2	0	0	0	1	2	2	1	1	1	0	1	1	4	1	4	1	3	4	1	3	1	3	4	2	5	3	4
1134	Nanjing Sport Institute	Athletics	21	4	nothing	1	3	1	4	2	1	2	2	2	1	1	00:00	60	10:00	10	2	2	0	0	0	0	0	0	0	0	1	2	0	0	4	3	4	3	2	3	4	3	4	2	3	4	3	4	3
1135	Nanjing Sport Institute	Athletics	21	4	nothing	2	3	4	4	4	1	2	1	1	2	2	21:00	60	09:20	8	3	1	0	0	0	0	0	0	0	1	1	0	0	0	5	1	5	2	1	5	2	5	1	1	5	1	4	2	5
1136	Nanjing Sport Institute	Athletics	20	4	nothing	1	3	2	4	4	1	2	2	2	1	1	00:30	20	09:30	8.5	2	2	2	0	0	2	2	0	0	0	2	0	2	1	3	3	3	4	4	4	3	3	3	3	3	3	3	4	3
1137	Nanjing Sport Institute	wushu routine	19	4	nothing	1	1	4	4	2	1	2	2	1	3	3	23:30	30	06:30	6	2	3	0	0	0	0	0	0	0	0	1	0	2	1	4	2	4	4	4	4	4	4	3	3	4	2	4	4	3
1138	Nanjing Sport Institute	wushu routine	19	4	nothing	1	1	4	4	2	1	2	2	1	3	2	23:30	30	06:30	6	2	2	0	0	0	0	0	0	0	0	1	0	3	2	4	3	3	4	3	4	4	3	4	3	3	2	4	3	2
1139	Nanjing Sport Institute	Athletics	19	4	nothing	1	1	1	4	4	1	2	2	1	3	2	00:00	10	06:30	6	0	0	0	0	0	1	1	0	0	1	0	0	1	1	4	1	4	1	1	5	2	3	1	1	4	1	3	2	2
1140	Nanjing Sport Institute	Athletics	18	4	nothing	1	1	2	4	2	1	2	2	1	3	4	00:00	15	06:40	6	0	0	1	0	0	1	1	0	0	1	1	0	0	0	5	1	5	1	1	5	2	5	1	2	5	1	5	2	3
1141	Nanjing Sport Institute	judo	20	3	The Third Prize	1	1	4	4	4	1	1	1	1	2	1	23:00	60	06:40	6.5	3	2	1	2	0	1	0	0	2	0	1	0	3	2	4	4	3	4	3	2	4	3	3	4	3	1	5	4	3
1142	Nanjing Sport Institute	Wushu	19	4	nothing	1	1	2	4	1	1	2	1	1	2	2	22:30	5	06:30	7	1	1	0	1	0	2	1	0	1	0	2	0	2	2	4	2	3	3	4	3	3	3	2	4	3	4	4	4	3
1143	Nanjing Sport Institute	wushu routine	18	4	nothing	1	1	4	4	3	1	2	2	1	2	3	23:30	10	06:30	7	0	0	1	0	0	0	0	0	0	0	1	0	2	1	4	3	5	3	3	4	3	5	2	2	4	3	5	1	3
1144	Nanjing Sport Institute	Wu Shu Sanda	18	3	The First Prize	2	1	2	4	4	1	2	1	1	2	1	19:20	5	06:20	7	0	0	0	0	0	0	0	1	2	1	1	0	1	1	4	1	4	2	3	3	2	4	2	1	3	1	4	4	3
1145	Nanjing Sport Institute	judo	18	3	The Second Prize	1	1	4	4	1	1	1	1	1	2	1	23:00	60	06:40	6.5	3	2	2	2	3	2	1	0	2	0	1	0	3	2	4	4	3	4	3	2	4	3	3	4	3	1	5	4	3
1146	Nanjing Sport Institute	Football	18	3	The fifth Prize	1	1	2	4	3	1	2	1	1	2	1	23:00	5	06:30	8	0	0	1	0	1	0	0	0	0	0	0	0	0	0	5	1	5	1	2	5	1	5	2	2	5	2	5	1	5
1147	Nanjing Sport Institute	wushu routine	18	4	nothing	1	1	3	4	4	1	2	1	1	2	2	23:50	10	06:30	6	2	2	2	1	0	1	2	1	2	2	1	0	2	2	4	2	3	2	3	4	4	3	2	4	4	3	4	4	2
1148	Nanjing Sport Institute	judo	18	4	nothing	2	1	3	4	4	1	2	1	1	2	2	23:10	20	06:30	7	0	0	0	0	0	0	0	1	1	0	0	0	1	0	4	2	4	3	2	5	3	5	2	2	4	1	4	4	3
1149	Nanjing Sport Institute	judo	19	2	nothing	2	1	3	4	3	1	2	1	1	2	2	12:30	30	06:30	6	2	2	2	3	2	2	3	1	1	2	1	0	3	1	2	3	2	2	2	3	4	2	4	4	3	2	3	4	2
1150	Nanjing Sport Institute	Football	19	4	nothing	1	1	4	4	4	1	2	1	1	2	1	00:00	20	06:40	6	0	0	2	0	2	0	0	0	1	1	1	0	1	0	5	1	3	2	2	4	2	4	1	1	4	1	5	2	1
1151	Nanjing Sport Institute	Football	19	4	nothing	1	1	4	4	4	1	2	2	1	2	3	23:00	30	06:30	6	0	0	0	0	0	3	0	0	0	0	1	0	0	0	4	1	3	2	2	4	2	4	1	2	4	1	5	1	3
1152	Nanjing Sport Institute	Football	18	4	nothing	1	1	4	4	4	1	2	2	1	2	3	23:00	30	06:30	6.5	0	0	0	0	0	3	0	0	0	0	1	0	0	0	4	1	3	2	2	4	2	4	1	2	4	1	5	1	3
1153	Nanjing Sport Institute	Football	18	4	nothing	1	1	4	4	4	1	2	2	1	2	2	23:30	5	06:55	6	0	0	0	0	0	1	2	0	0	0	1	0	2	2	3	2	4	2	4	4	4	2	3	4	3	2	3	4	3
1154	Nanjing Sport Institute	Football	18	4	nothing	1	1	4	4	4	1	1	2	1	2	2	00:00	10	06:40	6	0	0	0	0	0	0	0	0	0	0	1	0	0	0	4	2	4	2	2	4	2	4	2	2	4	2	4	2	3
1155	Nanjing Sport Institute	Football	18	4	nothing	1	1	4	4	4	1	1	2	1	3	4	00:00	2	07:00	7	1	1	1	1	1	1	1	1	2	1	1	0	3	0	4	1	4	1	1	4	2	3	1	4	5	1	5	3	3
1156	Nanjing Sport Institute	Football	20	4	nothing	1	1	4	4	4	1	2	2	1	2	2	23:10	10	06:40	7.5	1	1	2	3	0	1	2	0	0	1	1	0	2	0	5	1	3	1	1	5	1	1	1	1	5	1	5	1	3
1157	Nanjing Sport Institute	Football	20	4	nothing	1	1	4	4	1	1	2	2	1	3	4	23:00	10	06:40	7	0	0	0	0	0	0	0	0	0	3	1	0	0	0	5	1	5	1	1	5	1	5	1	3	5	1	5	2	5
1158	Nanjing Sport Institute	wushu routine	21	3	The Third Prize	1	3	3	4	3	1	1	1	1	3	3	22:30	20	07:30	7.5	1	1	1	0	0	0	0	0	1	2	1	0	1	1	4	1	5	2	1	5	4	5	1	2	4	1	5	2	5
1159	Wuhan Institute of Physical Education	Wushu	20	2	The fifth Prize	1	3	2	4	2	1	2	2	1	3	4	22:30	10	07:30	8	0	2	2	0	0	0	0	0	0	0	0	0	0	0	3	3	4	4	4	5	4	5	3	3	3	1	4	4	3
1160	Qinghai Normal University	Athletics	19	3	second level	1	3	2	4	1	1	2	1	1	2	2	00:00	2	07:00	7	2	1	1	1	3	2	3	1	0	0	0	0	2	1	4	4	2	2	5	4	4	2	1	1	2	2	5	2	4
1161	Fuyang Normal University	Wu Shu Sanda	20	2	The Ninth Prize	1	1	4	3	2	1	1	1	1	2	2	22:30	8	08:00	8	0	0	0	0	0	1	0	0	0	0	0	0	0	1	5	1	5	1	4	5	5	5	1	1	1	1	5	5	5
1162	Ludong University	wushu routine	19	3	The Third Prize	1	1	4	4	2	1	1	1	1	3	4	01:24	8	08:20	6	3	2	2	0	3	1	0	1	0	3	1	0	3	2	3	3	5	5	5	4	5	5	5	5	2	5	5	4	3
1163	Fuyang Normal University	Wu Shu Sanda	20	4	nothing	1	2	2	4	4	1	1	2	1	2	1	01:30	10	11:30	10	0	0	0	0	0	0	0	0	0	0	0	0	0	0	5	1	1	1	5	1	1	5	1	5	5	1	5	5	5
1164	Fuyang Normal University	wushu routine	21	3	The sixth Prize	2	2	3	4	2	1	2	1	1	2	2	22:00	15	09:00	10	0	0	0	0	0	0	0	0	0	0	0	0	0	0	5	1	5	1	1	5	1	5	1	1	5	1	5	5	5
1165	Fuyang Normal University	Wu Shu Sanda	19	3	The fifth Prize	1	2	3	4	1	1	1	1	1	2	1	00:00	50	07:30	7	0	0	0	0	0	0	0	0	0	0	0	0	0	0	5	1	5	1	1	5	1	5	5	5	1	1	5	5	5
1166	Fuyang Normal University	Wu Shu Sanda	20	3	The First Prize	1	2	3	3	1	1	1	1	1	3	2	00:30	30	08:30	8	0	0	0	0	0	0	0	0	0	0	0	0	0	0	5	1	5	1	5	1	5	1	1	5	1	1	5	5	5
1167	Fuyang Normal University	Wu Shu Sanda	19	3	The Third Prize	1	1	3	4	2	1	1	1	1	2	3	02:20	6	08:20	6	0	0	0	0	0	0	0	0	0	0	0	0	0	0	5	1	5	1	1	5	5	5	1	1	5	1	5	3	4
1168	Fuyang Normal University	Wu Shu Sanda	18	4	nothing	1	1	2	4	4	1	1	1	1	1	1	01:30	10	07:40	6	0	0	2	1	1	2	2	0	1	1	0	0	1	1	5	4	4	5	3	3	4	4	3	2	5	4	3	3	2
1169	Fuyang Normal University	Wu Shu Sanda	19	3	The Third Prize	1	1	3	4	4	1	1	1	1	3	3	22:30	8	08:00	8	0	0	0	0	0	0	0	0	0	0	0	0	0	0	4	4	4	3	3	3	3	3	2	1	1	1	1	5	5
1170	Fuyang Normal University	Wu Shu Sanda	18	3	The Third Prize	1	1	2	4	3	1	2	2	1	2	2	20:30	20	08:00	9	2	0	0	1	1	0	0	0	2	0	2	0	0	0	3	2	3	2	2	2	3	3	2	1	4	5	3	5	3
1171	Fuyang Normal University	Wu Shu Sanda	19	3	The Second Prize	1	2	4	3	1	1	1	1	1	3	3	21:30	10	07:30	9	0	0	0	0	0	0	0	0	0	0	0	0	0	0	5	1	5	1	1	1	1	1	1	1	5	5	5	5	5
1172	Yunnan Normal University	swimming	23	3	The First Prize	1	4	3	4	4	1	1	1	1	1	1	02:00	20	10:00	6	3	0	3	0	1	0	1	1	0	3	2	2	2	1	1	3	2	2	3	4	3	1	4	5	2	4	2	5	3
1173	Yunnan Normal University	Athletics	21	4	nothing	2	4	2	4	1	1	2	2	2	1	1	01:10	30	09:30	8	1	0	0	0	0	2	1	3	0	1	1	0	2	2	3	3	2	5	5	3	5	2	4	5	3	5	2	4	3
1174	Yunnan Normal University	swimming	22	3	The First Prize	1	4	3	2	3	1	2	2	1	1	2	00:15	5	08:30	8	1	1	0	1	0	1	1	0	0	0	1	0	1	1	4	4	4	4	4	4	4	4	4	4	4	4	4	3	3
1175	Yunnan Normal University	Football	22	3	The First Prize	1	4	4	4	3	1	1	1	1	1	2	23:00	30	09:00	8	2	2	0	0	1	0	0	0	0	0	2	0	3	2	4	4	4	4	5	4	4	4	3	4	4	4	4	5	5
1176	Yunnan Normal University	Football	21	4	nothing	1	4	4	4	4	1	1	1	1	1	1	00:45	15	08:30	7	2	2	0	2	2	3	1	1	2	2	1	0	2	1	4	1	4	3	2	3	5	4	2	2	4	1	5	4	5
1177	Yunnan Normal University	Football	22	4	nothing	1	4	4	4	1	1	2	2	1	2	2	21:30	20	09:30	7	0	0	0	0	0	0	0	0	0	0	1	1	1	1	4	1	5	2	2	4	2	4	4	1	3	4	2	3	4
1178	Yunnan Normal University	Boxing	22	4	nothing	1	4	1	4	1	1	2	2	2	1	1	23:00	80	08:00	8	2	2	1	2	2	3	3	3	2	2	2	2	2	2	2	3	2	3	2	3	3	3	2	2	2	3	3	3	4
1179	Yunnan Normal University	Football	21	4	nothing	1	4	4	4	2	1	2	2	1	2	2	23:00	60	09:30	7	2	1	1	1	2	1	1	1	0	0	1	0	2	1	4	3	2	4	4	4	4	2	4	4	2	4	4	4	2
1180	Yunnan Normal University	gymnastics	24	4	nothing	1	3	1	4	4	1	2	1	2	2	2	23:55	10	07:55	8	1	1	0	1	1	1	2	1	2	1	0	0	2	2	4	1	3	2	4	2	5	4	2	2	4	2	2	4	5
1181	Yunnan Normal University	wushu routine	21	3	The First Prize	1	3	4	4	2	1	2	1	1	1	1	00:30	30	08:10	7	2	3	1	1	2	1	3	1	1	3	2	0	2	2	4	3	4	3	2	4	3	2	3	3	3	3	4	4	3
1182	Yunnan Normal University	Wu Shu Sanda	21	4	nothing	1	3	3	4	4	1	2	1	1	1	2	23:30	125	07:30	8	0	0	1	0	2	1	0	0	2	0	1	0	1	1	4	2	3	3	2	4	4	4	1	3	4	2	4	3	5
1183	Yunnan Normal University	Wu Shu Sanda	20	4	nothing	1	3	4	4	1	3	1	2	1	1	2	23:30	15	07:30	8	0	0	0	0	0	1	0	0	0	0	1	0	0	0	3	1	2	2	2	4	3	3	1	2	3	2	5	4	3
1184	Yunnan Normal University	Wu Shu Sanda	21	4	nothing	1	3	3	4	4	1	2	1	1	1	2	23:30	5	07:30	8	0	0	1	0	2	1	0	0	2	0	1	0	1	1	4	2	3	3	2	4	4	4	1	3	4	2	4	3	5
1185	Yunnan Normal University	Wu Shu Sanda	20	4	nothing	1	3	4	4	4	1	2	2	1	2	2	22:30	10	07:30	8	0	0	0	0	0	0	0	0	0	0	1	0	0	0	4	1	4	1	2	3	5	5	2	4	4	1	5	4	4
1186	Yunnan Normal University	Wu Shu Sanda	20	4	nothing	1	3	4	4	4	3	1	2	1	1	2	23:30	15	07:30	8	0	0	0	0	0	1	0	0	0	0	1	0	0	0	3	1	2	2	2	4	3	3	1	2	3	2	5	4	3
1187	Yunnan Normal University	wushu routine	20	3	The First Prize	1	3	4	4	4	1	2	1	1	2	2	01:30	10	08:00	6	1	2	2	0	0	1	0	0	0	0	1	0	2	1	3	3	4	4	3	4	2	2	2	3	3	3	3	4	2
1188	Yunnan Normal University	Wu Shu Sanda	19	3	The First Prize	1	1	2	4	1	1	1	2	1	1	4	00:00	10	07:00	7	0	0	0	0	0	0	0	0	0	1	0	0	0	0	5	5	4	5	5	4	3	3	3	5	5	5	5	5	3
1189	China West Normal University	wushu routine	18	2	The First Prize	1	1	4	4	2	1	2	2	1	3	2	23:07	10	08:00	8	0	0	0	0	0	0	0	0	0	0	0	0	0	0	3	2	3	4	2	4	2	4	2	3	3	2	3	3	3
1190	China West Normal University	wushu routine	18	4	nothing	1	1	1	4	3	1	2	2	1	1	1	23:00	5	06:30	7	0	0	0	0	0	0	0	1	0	1	0	0	1	0	1	2	2	1	2	3	2	1	3	2	1	2	1	1	2
1191	China West Normal University	Wu Shu Sanda	18	3	The Second Prize	2	1	2	4	3	1	2	2	1	1	1	23:00	10	06:30	7	0	0	0	0	0	0	0	0	0	0	0	0	0	0	5	2	5	5	5	5	5	5	5	5	5	2	5	5	5
1192	Xi'an Physical Education University	Basketball	21	4	nothing	1	3	3	4	3	1	1	2	1	2	2	00:30	3	08:05	8	0	0	0	0	0	0	1	1	0	0	0	0	0	0	5	4	4	5	5	4	4	5	3	4	4	3	5	5	5
1193	Xi'an Physical Education University	Basketball	21	4	nothing	1	3	3	4	3	1	1	2	1	3	3	00:00	15	08:00	8	0	0	0	0	0	0	0	0	0	0	0	0	0	0	5	4	3	2	3	4	4	4	5	3	4	5	3	4	4
1194	Xi'an Physical Education University	Basketball	21	4	nothing	1	3	3	4	4	1	1	1	1	3	2	00:00	5	08:00	8	0	0	0	0	0	0	0	1	1	0	0	0	0	0	4	5	4	5	3	5	3	4	2	5	4	5	5	5	4
1195	China West Normal University	Wu Shu Sanda	19	3	The First Prize	1	1	2	4	4	1	1	1	1	1	1	22:20	30	06:20	8	0	0	0	0	0	0	0	0	0	0	0	0	0	0	5	5	5	5	5	5	5	4	5	4	5	4	5	5	5
1196	China West Normal University	Wu Shu Sanda	18	3	The Third Prize	1	1	2	4	4	2	2	1	1	1	1	01:00	30	07:00	6	3	3	2	3	1	1	0	3	0	3	3	0	3	3	2	3	3	4	2	1	3	3	4	4	3	4	3	4	2
1197	China West Normal University	Wu Shu Sanda	19	3	The Third Prize	1	1	2	4	4	1	2	2	1	1	1	23:30	10	06:40	7	0	0	1	2	2	1	1	2	3	2	1	0	1	2	4	5	3	4	5	4	3	5	5	4	5	4	5	5	5
1198	China West Normal University	wushu routine	19	3	The fifth Prize	1	1	3	4	3	2	1	1	1	1	1	22:30	40	06:40	7	0	0	0	0	0	0	0	0	0	0	0	0	0	0	5	5	5	5	5	5	5	5	5	5	5	5	5	5	5
1199	Xi'an Physical Education University	table tennis	20	4	nothing	1	3	4	4	1	1	1	2	1	2	2	23:30	30	07:50	7	2	1	0	0	0	1	0	0	0	0	1	0	2	1	2	2	3	2	3	2	2	3	3	2	2	2	4	4	2
1200	Xi'an Physical Education University	Basketball	20	4	nothing	1	3	3	4	3	1	1	2	1	2	2	00:00	10	08:00	8	0	0	0	0	0	0	0	0	0	0	0	0	0	0	4	3	4	5	5	3	3	2	3	5	3	4	5	5	5
1201	Nanjing Sport Institute	Football	22	4	The fourth Prize	1	3	4	4	4	1	2	2	1	2	3	03:00	30	12:00	8	2	2	1	2	1	0	0	0	0	1	2	2	2	2	2	4	4	3	4	3	3	2	3	4	3	4	2	4	4
1202	Nanjing Sport Institute	Boxing	22	3	The Second Prize	2	3	2	4	4	1	2	1	1	2	2	20:40	20	09:40	11	0	0	0	0	0	3	0	0	3	0	1	0	3	1	2	2	2	2	2	2	2	2	2	2	5	2	5	2	2
1203	Nanjing Sport Institute	Wushu Sanda	22	4	nothing	1	4	4	1	1	4	1	1	1	3	4	23:50	10	06:50	7	0	0	0	0	0	0	0	0	0	0	0	0	0	0	5	5	5	5	5	5	5	5	5	5	5	5	5	5	4
1204	Nanjing Sport Institute	wushu routine	19	4	nothing	1	1	4	4	1	1	2	1	1	2	1	22:30	30	06:30	7	2	2	1	0	0	0	0	0	2	0	1	0	2	1	5	4	4	3	3	3	4	3	2	3	3	2	4	4	2
1205	Nanjing Sport Institute	wushu routine	20	4	nothing	1	3	4	4	1	1	2	1	1	2	1	22:00	120	08:00	7	3	0	1	0	3	0	0	2	3	3	2	0	3	3	3	4	2	3	4	2	3	2	3	4	3	2	3	3	4
1206	Nanjing Sport Institute	Basketball	20	4	nothing	1	3	4	4	4	1	2	1	1	3	3	23:00	15	08:00	8.5	0	0	0	0	0	0	0	0	0	0	0	0	0	0	5	1	4	1	1	5	3	5	1	1	5	1	5	1	3
1207	Nanjing Sport Institute	Football	18	3	The First Prize	1	1	4	4	4	1	2	2	1	3	2	23:00	10	06:50	7	0	0	0	0	0	0	0	0	0	1	1	0	1	0	4	3	3	1	3	4	4	3	2	5	3	3	3	4	3
1208	Nanjing Sport Institute	Athletics	20	3	The First Prize	1	1	1	3	4	1	2	2	1	3	3	23:30	5	07:00	7	0	0	0	0	0	0	0	0	0	0	2	0	2	1	4	4	4	3	3	5	4	4	5	3	3	4	5	3	3
1209	Nanjing Sport Institute	Athletics	18	4	nothing	1	1	2	4	2	2	2	2	1	2	2	23:30	20	06:50	7	1	1	2	0	0	2	1	2	0	2	2	0	2	2	3	4	4	5	5	3	4	2	3	4	5	2	3	5	3
1210	Nanjing Sport Institute	Athletics	19	4	nothing	1	1	1	4	2	1	2	2	1	3	2	02:00	10	06:30	4	2	1	0	0	0	0	0	1	0	2	2	0	2	0	4	1	3	2	3	2	4	2	3	3	4	2	4	3	3
1211	Nanjing Sport Institute	Athletics	20	4	nothing	1	1	1	4	1	1	2	2	1	3	4	22:30	30	06:30	7	2	3	2	1	2	3	2	1	1	2	1	0	3	2	5	1	5	1	1	5	1	5	1	1	5	1	5	1	5
1212	Nanjing Sport Institute	Football	18	4	nothing	1	1	3	4	4	1	2	2	1	3	3	01:00	1	06:30	5.3	0	0	1	0	0	0	0	0	0	0	0	0	0	0	5	1	4	3	2	5	3	4	2	2	5	1	4	4	5
1213	Yunnan Normal University	Basketball	20	2	The Tenth Prize	1	4	3	4	2	1	2	2	1	2	1	22:30	10	07:30	9	0	0	0	0	0	0	0	0	0	0	0	0	0	0	5	5	5	5	5	5	5	5	5	1	5	1	5	1	5
1214	Yunnan Normal University	Basketball	22	2	The Tenth Prize	1	3	3	3	4	1	2	2	1	3	1	22:30	10	07:30	9	0	0	0	0	0	0	0	0	0	0	0	0	0	0	5	1	5	1	1	5	1	5	1	1	5	1	5	1	5
1215	Nanjing Sport Institute	Athletics	19	4	nothing	1	1	1	4	1	1	2	2	1	3	4	23:45	30	06:50	7	1	1	0	1	0	1	0	0	0	1	1	0	1	0	4	2	3	2	3	4	5	2	1	4	3	1	5	4	2
1216	Nanjing Sport Institute	Athletics	19	4	nothing	1	1	2	4	3	1	2	2	1	2	3	22:00	5	06:30	7	0	0	1	0	0	0	0	0	0	0	0	0	2	1	4	1	5	2	4	5	2	5	1	1	4	2	5	4	2
1217	Nanjing Sport Institute	Athletics	18	4	nothing	1	1	1	4	1	1	2	1	1	2	3	22:00	10	07:00	9	1	1	0	1	1	2	1	1	1	1	1	0	3	1	3	3	4	2	3	3	3	2	3	3	3	3	5	4	2
1218	Nanjing Sport Institute	Athletics	19	4	nothing	1	1	1	4	2	2	2	2	1	2	2	23:30	30	06:30	6	2	2	3	3	0	2	2	3	1	3	2	0	3	3	4	4	3	3	4	3	3	4	4	3	3	3	3	5	4
1219	Nanjing Sport Institute	Athletics	19	4	nothing	1	1	4	4	4	1	2	2	1	1	1	23:00	5	06:45	7	0	0	0	0	0	0	0	0	0	0	0	0	0	0	3	1	4	4	4	4	4	3	3	3	4	2	4	4	3
1220	Nanjing Sport Institute	Athletics	19	4	nothing	1	1	4	4	3	1	2	1	1	1	1	22:30	30	06:30	7	0	0	0	0	1	0	0	0	0	0	1	0	0	0	4	1	3	3	3	4	4	4	2	2	3	3	4	3	2
1221	Nanjing Sport Institute	Athletics	18	4	nothing	1	1	4	4	4	1	2	1	1	3	4	22:45	10	06:45	8	1	0	1	0	0	1	0	0	0	0	0	0	1	1	4	1	4	1	2	4	3	4	1	2	4	2	5	4	4
1222	Nanjing Sport Institute	Athletics	19	4	nothing	2	1	3	4	4	1	2	2	1	2	2	22:00	30	06:40	7	1	1	1	1	1	0	0	1	1	1	2	0	0	1	3	1	3	2	3	1	4	2	3	2	4	3	5	4	3
1223	Nanjing Sport Institute	judo	20	4	nothing	1	1	3	4	4	1	2	2	1	3	2	23:00	30	06:40	6	1	1	1	0	1	1	1	0	0	2	1	0	2	2	3	4	3	4	2	4	2	3	2	2	3	4	4	4	4
1224	Nanjing Sport Institute	judo	18	4	nothing	2	2	2	4	2	1	2	2	1	2	2	23:00	45	06:30	6	3	2	1	0	0	2	2	2	2	3	2	0	2	2	3	1	4	2	2	3	5	4	2	3	2	2	4	4	1
1225	Nanjing Sport Institute	judo	18	4	nothing	2	1	4	4	4	2	2	1	1	2	2	22:00	120	06:30	6	3	3	3	2	0	3	0	2	2	2	2	0	2	0	4	1	4	2	3	2	2	4	1	1	4	1	5	1	3
1226	Nanjing Sport Institute	wushu routine	21	4	nothing	1	3	4	4	4	1	2	1	1	2	2	22:30	20	09:00	8	2	0	0	0	0	0	0	0	0	0	1	0	1	1	4	4	4	4	4	4	4	4	4	4	4	4	4	4	4
1227	Nanjing Sport Institute	wushu routine	22	4	nothing	1	3	3	4	3	1	2	2	1	2	2	22:18	10	06:30	8	0	0	0	0	0	0	0	0	0	0	0	0	0	0	5	1	4	4	4	4	4	4	4	4	4	4	4	1	3
1228	Nanjing Sport Institute	wushu routine	20	4	nothing	1	3	4	4	1	1	2	1	1	2	2	23:59	5	07:25	7	0	2	2	0	0	1	2	1	2	1	0	0	0	2	2	3	3	3	4	4	5	3	5	3	2	4	5	5	3
1229	Nanjing Sport Institute	wushu routine	22	4	nothing	1	3	4	3	4	1	2	1	1	2	1	01:20	30	09:20	7	0	0	1	0	2	2	1	0	1	3	2	0	0	3	5	5	5	3	4	5	5	3	3	1	5	2	5	5	3
1230	Nanjing Sport Institute	Football	19	4	nothing	1	1	2	4	4	1	2	2	1	3	3	23:00	5	06:30	7	0	0	0	0	0	0	0	0	0	0	0	0	0	0	5	1	4	1	1	5	1	3	1	1	5	1	5	3	4
1231	Nanjing Sport Institute	Football	18	4	nothing	1	1	4	4	2	1	2	1	1	2	2	00:30	10	06:30	6	2	1	1	2	0	2	1	1	1	2	1	0	2	2	4	2	4	4	4	4	5	4	3	2	3	2	4	3	3
1232	Nanjing Sport Institute	Football	20	4	nothing	1	2	2	4	2	3	2	2	1	1	1	23:30	20	07:50	7	1	1	0	0	2	2	2	1	0	1	1	0	1	1	4	3	3	4	4	4	2	3	2	4	4	1	4	4	2
1233	Nanjing Sport Institute	gymnastics	20	4	nothing	1	2	2	4	3	1	2	2	2	1	1	00:00	10	08:00	7	1	2	1	0	0	1	1	0	1	1	2	0	2	2	2	3	3	4	4	3	4	4	4	4	3	3	3	4	3
1234	Nanjing Sport Institute	Football	19	4	nothing	1	1	4	4	4	1	2	2	1	2	2	00:00	60	08:00	6	3	0	1	1	1	2	1	1	1	1	1	0	1	2	2	2	2	2	4	4	4	4	4	4	3	4	4	4	3
1235	Nanjing Sport Institute	Football	18	4	nothing	1	1	4	4	3	4	2	1	1	2	1	00:00	10	07:00	7	0	0	0	0	0	2	1	0	0	3	2	0	2	2	4	1	3	3	3	4	5	3	2	2	4	2	4	3	3
1236	Nanjing Sport Institute	Football	21	4	nothing	1	1	4	4	4	1	2	2	1	2	2	00:00	30	06:00	6	0	3	2	2	3	2	2	2	0	3	2	0	3	3	4	1	2	1	1	5	5	2	1	1	1	1	2	3	3
1237	Nanjing Sport Institute	fencing	19	4	nothing	1	2	4	4	1	1	2	2	1	2	1	01:30	20	07:30	6	1	2	1	1	1	2	2	0	1	2	2	0	2	2	2	2	2	2	4	4	4	2	2	4	2	4	4	4	2
1238	Nanjing Sport Institute	fencing	20	4	nothing	1	2	4	4	4	1	2	2	1	2	1	00:01	30	07:00	6.5	0	0	1	0	2	2	1	0	0	0	1	0	1	0	4	1	2	3	3	4	3	3	2	2	3	2	3	3	2
1239	Nanjing Sport Institute	fencing	23	4	nothing	2	2	4	3	4	1	1	2	1	2	2	21:50	120	07:50	10	2	3	0	0	0	0	0	2	0	0	1	0	0	0	3	2	3	2	2	2	2	2	2	2	2	2	2	4	3
1240	Nanjing Sport Institute	Basketball	19	4	nothing	1	2	3	4	4	1	1	2	1	3	2	00:00	30	07:45	7	2	0	0	0	0	1	2	0	0	1	1	0	2	2	4	3	4	5	4	3	3	4	3	3	4	3	5	4	2
1241	Nanjing Sport Institute	judo	19	4	nothing	1	2	2	4	4	1	2	2	1	2	2	00:00	30	08:30	8	0	0	0	0	1	0	0	0	0	0	0	0	0	0	5	1	3	2	1	4	2	4	2	2	4	1	4	2	3
1242	Nanjing Sport Institute	wushu routine	19	3	The Third Prize	1	1	4	4	4	1	2	2	1	2	3	23:00	30	06:30	7	2	1	1	0	2	0	0	0	0	2	1	0	1	1	4	2	3	2	2	4	3	2	2	4	2	1	4	4	3
1243	Nanjing Sport Institute	Athletics	20	4	nothing	1	1	2	4	3	1	2	2	1	2	1	00:00	20	06:30	6	1	0	0	0	2	2	1	0	0	3	2	0	3	1	3	3	3	4	4	3	5	3	4	4	2	4	3	3	2
1244	Nanjing Sport Institute	Athletics	19	4	nothing	1	1	2	4	4	1	2	2	1	3	2	00:00	7	06:50	6.5	1	0	0	0	0	3	0	0	0	3	2	0	3	3	3	2	3	5	3	4	5	3	3	3	3	5	4	3	2
1245	Nanjing Sport Institute	Athletics	20	4	nothing	1	1	1	4	4	1	2	2	1	2	2	23:30	40	06:30	6	3	3	1	0	0	0	2	0	0	3	2	0	3	3	3	2	3	4	3	4	4	3	2	2	3	2	4	3	3
1246	Nanjing Sport Institute	judo	18	4	nothing	1	1	4	4	2	3	1	1	1	2	2	23:50	40	06:45	6	3	1	2	2	1	1	1	2	1	0	2	0	2	1	2	3	3	2	3	3	2	2	2	4	3	2	4	4	1
1247	Nanjing Sport Institute	Athletics	18	4	nothing	1	1	1	4	3	1	2	2	1	2	2	00:10	10	06:50	6	0	0	0	0	0	0	0	0	0	0	0	0	1	0	4	3	2	5	2	4	5	3	2	2	4	1	3	4	3
1248	Nanjing Sport Institute	Football	18	4	nothing	1	1	4	4	4	1	2	2	1	2	2	22:00	10	06:30	8	0	0	2	0	0	0	0	0	0	0	1	0	0	0	4	2	3	2	2	4	2	4	2	3	3	2	4	2	3
1249	Nanjing Sport Institute	Football	18	4	nothing	1	1	4	4	1	1	2	2	1	3	2	00:00	30	06:00	6	0	3	2	2	3	2	2	2	0	3	2	0	3	3	4	1	2	4	4	5	5	2	1	1	1	1	2	3	3
1250	Nanjing Sport Institute	Football	19	4	nothing	1	1	4	4	4	1	2	2	1	2	2	00:00	10	06:50	6	0	0	0	0	0	0	0	0	0	0	0	0	0	0	4	2	5	2	2	5	2	4	2	4	4	1	5	2	4
1251	Nanjing Sport Institute	Athletics	19	4	nothing	1	2	4	4	1	1	1	1	1	2	1	23:50	30	08:30	8	2	2	2	1	2	2	1	2	2	2	2	2	1	2	3	3	4	2	3	3	4	2	4	3	2	3	4	5	5
1252	Nanjing Sport Institute	Golf	23	4	nothing	1	3	3	3	4	1	2	2	1	2	1	00:08	10	08:09	8	1	0	1	0	0	1	1	0	0	0	1	0	1	1	4	3	5	2	4	5	4	5	3	3	4	1	5	4	3
1253	Nanjing Sport Institute	judo	21	4	nothing	2	3	3	4	4	1	2	2	1	2	1	23:00	30	09:00	8	2	2	0	0	0	0	1	1	0	0	1	1	2	1	4	3	3	2	3	4	2	3	2	3	4	2	4	2	3
1254	Nanjing Sport Institute	Boxing	20	4	nothing	1	3	3	3	3	1	2	2	1	2	3	01:30	10	08:30	7	1	1	0	0	0	1	0	0	0	0	1	0	1	2	2	3	4	3	3	4	3	2	3	2	2	3	2	4	3
1255	Nanjing Sport Institute	Golf	21	4	nothing	1	3	2	4	4	1	2	2	1	2	2	23:00	30	08:30	9	1	2	0	1	0	1	0	1	0	1	1	0	1	1	4	3	3	2	4	2	4	2	3	2	4	2	2	4	4
1256	Nanjing Sport Institute	Boxing	22	4	nothing	1	3	3	4	1	1	2	1	1	2	2	00:00	60	09:00	6	3	3	3	0	0	3	0	0	3	3	2	0	3	3	3	3	3	3	3	4	4	3	3	4	4	3	4	4	3
1257	Nanjing Sport Institute	wushu routine	19	4	nothing	1	2	4	4	4	2	2	1	1	2	2	00:00	20	08:00	8	2	0	0	0	0	0	2	0	2	1	1	0	2	1	2	4	4	5	5	5	5	2	4	5	3	4	3	5	3
1258	Nanjing Sport Institute	wushu routine	20	4	nothing	2	2	4	4	1	1	2	2	1	2	2	22:00	20	07:10	8	0	0	1	0	0	0	0	0	1	1	0	0	0	0	4	1	4	1	4	4	1	4	1	3	4	2	4	5	4
1259	Nanjing Sport Institute	wushu routine	20	4	nothing	1	2	4	4	4	1	1	1	1	2	3	01:30	30	07:45	6	0	1	0	0	0	0	0	0	1	2	1	0	1	0	4	1	4	4	3	4	4	3	5	3	4	3	5	4	3
1260	Nanjing Sport Institute	Boxing	21	4	nothing	1	3	4	3	4	1	2	1	1	3	4	22:30	30	08:40	9	1	1	1	0	0	0	0	0	0	0	1	0	0	0	4	3	4	3	4	4	3	1	2	3	4	1	2	4	4
1261	Nanjing Sport Institute	Football	23	4	nothing	1	2	4	4	4	1	2	2	1	3	3	00:00	30	08:00	7	1	2	1	0	0	0	0	0	2	0	1	0	2	1	3	1	4	1	3	3	2	3	2	2	3	1	3	4	3
1262	Nanjing Sport Institute	wushu routine	20	4	nothing	1	2	4	4	4	1	1	1	1	2	2	01:00	15	07:30	6	0	2	2	1	0	1	1	0	3	0	1	2	3	3	2	2	2	5	5	3	5	1	5	5	3	4	5	5	1
1263	Nanjing Sport Institute	wushu routine	19	4	nothing	1	2	2	4	4	3	2	1	1	2	2	22:30	20	07:40	7	0	0	1	0	0	0	0	0	0	0	1	0	0	1	4	1	4	2	2	5	1	3	1	2	4	1	4	3	2
1264	Nanjing Sport Institute	wushu routine	19	4	nothing	1	2	4	4	4	3	1	1	1	2	2	01:00	40	07:40	6	2	0	0	2	2	1	0	1	2	0	2	0	3	1	3	2	4	4	4	3	4	2	3	4	4	4	5	5	3
1265	Nanjing Sport Institute	wushu routine	19	4	nothing	1	2	4	4	3	1	2	2	1	3	2	23:00	20	07:40	7	1	0	0	0	0	0	1	0	0	0	1	0	0	1	4	1	4	4	2	5	3	4	1	2	4	1	5	3	5
1266	Nanjing Sport Institute	wushu routine	19	4	nothing	1	2	4	4	3	4	2	2	1	3	2	23:00	20	07:40	7	1	0	0	0	0	0	1	0	0	0	1	0	0	1	4	1	4	4	2	5	3	4	1	2	4	1	5	3	5
1267	Nanjing Sport Institute	wushu routine	17	4	nothing	1	1	2	4	1	1	2	2	1	2	2	23:30	30	06:30	6	2	2	0	0	0	0	0	0	0	1	1	0	1	1	3	1	3	1	1	4	3	4	1	3	5	1	5	5	1
1268	Nanjing Sport Institute	Football	20	4	nothing	1	2	4	4	4	1	2	2	1	2	2	22:00	5	09:00	8	0	0	1	0	0	0	0	1	0	0	1	0	0	1	3	2	4	2	2	4	3	3	2	4	4	2	5	4	2
1269	Wuhan Institute of Physical Education	wushu routine	20	3	The Third Prize	1	3	3	4	2	1	1	1	1	2	2	22:00	10	07:10	8	0	0	0	0	1	1	1	0	1	1	1	0	0	1	5	2	5	2	1	5	3	4	2	1	5	2	5	5	5
1270	Wuhan Institute of Physical Education	wushu routine	21	4	nothing	1	3	2	4	4	1	2	2	1	2	2	23:00	10	08:00	8	0	0	0	0	0	0	0	1	0	0	1	0	3	1	3	3	3	5	5	3	5	3	5	5	3	3	3	3	2
1271	Wuhan Institute of Physical Education	Wu Shu Sanda	22	4	nothing	2	3	3	4	2	3	1	1	1	2	2	23:00	20	09:30	10	2	2	2	2	1	2	3	2	1	1	1	0	2	1	3	2	2	2	3	2	3	2	4	4	3	3	3	4	3
1272	Ludong University	wushu routine	20	4	nothing	1	1	3	4	1	1	1	1	1	3	4	00:45	60	08:30	7	3	0	3	0	0	3	2	0	2	3	2	0	2	2	4	2	4	2	3	3	5	3	1	4	3	1	3	2	3
1273	Fuyang Normal University	Wu Shu Sanda	21	2	The Third Prize	1	1	4	3	4	1	1	2	1	2	2	23:00	5	08:00	7	0	0	1	0	2	0	0	0	0	0	1	0	0	0	5	1	3	3	3	3	5	3	1	1	1	1	5	5	5
1274	Ludong University	wushu routine	19	4	nothing	1	1	2	4	4	1	2	1	1	1	2	22:30	10	06:30	8	2	0	0	0	0	1	0	0	2	0	1	0	2	1	4	2	4	2	2	4	2	3	3	2	3	2	4	3	3
1275	Ludong University	wushu routine	20	4	nothing	1	3	3	4	4	1	1	1	1	2	2	23:30	30	06:30	6	0	0	0	0	0	0	0	0	0	0	1	1	0	1	4	4	3	3	4	5	3	4	5	5	3	3	3	3	3
1276	Ludong University	wushu routine	18	4	nothing	1	1	4	4	3	1	2	1	1	2	2	00:10	30	06:20	5	2	0	0	0	0	0	0	1	1	0	0	0	0	0	4	2	5	2	2	2	3	3	2	3	5	2	4	4	3
1277	Nanjing Sport Institute	Athletics	20	3	The fifth Prize	1	3	4	3	2	1	2	1	1	2	2	00:10	30	09:10	8	0	2	3	1	0	2	0	0	0	0	1	0	1	0	4	1	3	2	4	4	4	4	2	3	4	2	5	4	2
1278	Nanjing Sport Institute	Football	20	2	The Second Prize	1	3	4	3	4	1	1	1	1	2	2	23:40	1	09:15	8	1	0	0	0	3	0	2	0	0	0	1	0	2	1	3	3	3	5	5	2	5	3	4	4	3	4	5	4	3
1279	Wuhan Institute of Physical Education	wushu routine	21	4	nothing	1	3	2	4	3	1	2	2	1	3	2	02:30	15	07:55	5	1	2	2	0	0	1	1	0	0	1	2	1	2	2	2	4	3	5	5	4	4	1	5	4	4	4	3	4	4
1280	Wuhan Institute of Physical Education	Wu Shu Sanda	20	4	nothing	2	3	3	4	4	1	1	1	1	2	2	23:00	60	07:40	7	3	3	2	0	0	3	1	3	3	3	2	0	3	2	1	2	4	5	5	1	4	2	5	5	3	2	3	5	3
1281	Wuhan Institute of Physical Education	Wu Shu Sanda	21	4	nothing	2	3	3	4	1	1	1	2	1	2	2	23:00	50	07:40	8	2	0	1	0	2	0	0	2	1	0	1	0	1	0	3	2	3	2	2	3	1	4	2	3	3	1	4	4	3
1282	Wuhan Institute of Physical Education	Wu Shu Sanda	21	4	nothing	2	3	3	4	4	1	2	1	1	1	1	22:30	5	07:30	8	0	3	2	0	0	2	1	2	2	2	2	0	3	3	3	2	1	4	4	3	5	2	2	2	3	5	2	4	3
1283	Wuhan Institute of Physical Education	Wu Shu Sanda	22	4	nothing	1	3	3	4	1	1	1	1	1	3	2	23:30	5	07:30	6	3	2	1	0	1	0	3	0	1	0	2	2	1	1	4	1	2	1	4	5	4	5	1	1	3	1	5	3	1
1284	Fuyang Normal University	Wu Shu Sanda	17	3	The Second Prize	1	1	4	4	4	1	2	2	1	2	2	00:00	10	08:00	8	0	0	0	0	0	0	0	0	0	0	0	0	0	0	5	3	5	3	4	3	4	5	5	5	5	1	5	3	3
1285	Fuyang Normal University	Wu Shu Sanda	20	3	The Third Prize	1	1	3	4	2	4	2	2	1	2	2	22:00	30	06:00	8	0	0	2	0	0	0	0	0	0	0	0	0	0	0	5	1	5	1	1	5	1	3	1	5	5	3	5	5	5
1286	Fuyang Normal University	Wu Shu Sanda	19	3	The fifth Prize	2	2	3	4	1	1	1	1	1	3	2	22:40	20	08:00	9	0	0	0	0	0	0	0	0	0	0	0	0	0	0	5	4	5	3	3	3	2	1	1	2	4	4	4	5	4
1287	Yunnan Normal University	Boxing	20	3	The First Prize	1	2	1	4	2	1	2	2	2	1	1	22:30	2	07:30	8	0	0	0	0	0	3	0	0	0	0	0	0	0	0	4	3	4	3	3	4	3	3	2	4	4	3	4	3	3
1288	Yunnan Normal University	Athletics	19	3	The First Prize	1	2	2	4	1	1	2	1	1	1	1	00:00	30	08:00	8	1	1	1	0	0	0	0	1	0	2	1	0	1	1	4	2	3	3	3	3	3	3	3	3	3	3	3	3	3
1289	Yunnan Normal University	Athletics	20	4	nothing	1	2	3	4	3	1	2	1	1	3	3	23:30	15	07:50	8	0	1	1	1	2	1	0	0	1	0	1	0	2	1	4	4	5	4	4	3	3	2	3	4	4	4	5	5	5
1290	Yunnan Normal University	Athletics	20	4	nothing	2	1	2	4	1	1	2	2	1	3	1	00:33	10	08:03	7.5	0	2	0	0	0	0	1	1	1	1	0	0	0	1	5	5	4	4	5	5	4	4	4	4	5	5	5	5	5
1291	Yunnan Normal University	Athletics	21	4	nothing	1	3	2	4	2	1	2	2	2	3	3	21:30	10	07:30	9	2	1	0	2	1	1	0	1	2	1	1	1	2	1	5	1	4	2	2	5	2	4	2	2	4	1	4	2	3
1292	Yunnan Normal University	Athletics	21	4	nothing	1	3	1	4	1	1	1	2	1	3	2	00:20	20	06:20	5	3	3	3	2	1	2	1	3	2	2	2	1	2	2	3	3	2	4	3	2	4	3	3	3	2	3	4	2	3
1293	Yunnan Normal University	Athletics	21	4	nothing	1	3	3	3	1	1	2	2	1	2	4	23:00	20	07:00	8	3	2	1	1	2	2	2	1	1	2	1	2	1	2	2	2	2	4	4	4	2	2	4	2	4	2	4	4	2
1294	Yunnan Normal University	Athletics	18	4	nothing	1	3	2	4	2	1	1	2	1	2	2	00:00	20	08:30	8	1	1	1	0	0	1	1	1	0	0	1	0	0	1	4	2	4	2	4	4	2	4	4	4	2	2	2	4	4
1295	Yunnan Normal University	Athletics	21	4	nothing	2	3	3	4	4	1	2	2	1	2	2	00:00	10	08:00	8	1	1	0	2	0	3	0	0	1	1	1	0	2	1	4	3	3	3	5	4	5	3	3	5	5	5	5	5	2
1296	Yunnan Normal University	Athletics	19	4	nothing	1	1	1	4	1	1	2	2	2	2	3	00:00	30	08:00	7	2	1	0	1	1	2	1	1	2	1	1	0	1	1	3	4	4	5	4	2	3	4	2	4	1	3	5	5	4
1297	Yunnan Normal University	Athletics	19	4	nothing	2	3	1	4	1	1	2	2	1	2	2	00:00	30	08:00	7	2	1	0	1	1	2	1	1	2	1	1	0	1	1	3	4	4	5	4	2	3	4	3	4	2	4	3	5	4
1298	Yunnan Normal University	Athletics	20	4	nothing	1	3	2	3	1	1	1	1	1	2	2	00:00	60	08:00	7	2	0	2	0	0	1	0	1	3	0	2	0	3	3	3	2	3	5	5	4	5	3	5	5	4	5	5	5	2
1299	Yunnan Normal University	Athletics	21	3	The Second Prize	2	2	2	3	4	1	2	1	1	3	3	22:00	15	07:00	9	0	0	0	0	0	1	0	1	1	0	1	1	0	0	4	4	3	5	4	4	5	5	4	3	4	5	5	4	4
1300	Yunnan Normal University	Wu Shu Sanda	20	4	nothing	1	3	4	4	4	1	2	2	1	2	2	22:30	15	07:30	8	0	0	0	0	0	0	0	0	0	0	1	0	0	0	4	1	4	1	2	3	5	5	2	4	4	1	5	4	4
1301	Xi'an Physical Education University	Basketball	22	4	nothing	1	3	2	4	4	1	1	2	1	3	2	00:40	30	08:05	7	2	2	0	0	0	0	0	0	0	0	1	1	1	1	4	4	3	5	4	2	4	5	5	3	3	4	2	3	3
1302	Wuhan Institute of Physical Education	wushu routine	20	4	nothing	1	3	2	4	1	1	1	1	1	2	3	23:30	20	07:00	7	0	2	1	0	1	0	0	0	1	0	1	1	1	0	4	1	4	2	2	5	4	4	3	3	3	2	4	4	3
1303	Fuyang Normal University	Wu Shu Sanda	20	4	nothing	2	3	4	4	4	1	2	1	1	3	4	22:20	20	07:20	9	1	1	0	0	0	0	0	0	0	0	0	0	1	0	4	1	4	1	1	4	4	3	1	2	4	1	4	2	4
1304	Xi'an Physical Education University	Basketball	21	4	nothing	1	3	3	4	4	1	1	1	1	2	2	00:00	5	08:00	8	2	0	0	0	0	0	0	0	0	0	1	0	0	0	5	4	5	3	3	4	5	3	3	4	3	5	1	5	4
1305	Xi'an Physical Education University	Basketball	22	4	nothing	1	3	3	4	4	1	1	1	1	3	2	00:00	5	08:00	8	0	0	0	0	0	0	0	0	0	0	0	0	0	0	5	4	5	3	2	4	5	3	1	4	2	3	5	5	4
1306	Yunnan Normal University	wushu routine	20	3	The First Prize	1	3	2	4	3	1	2	1	1	3	1	23:40	30	08:10	8	2	3	1	0	1	2	2	2	3	2	2	1	2	3	5	3	2	3	3	4	3	4	4	3	4	4	4	4	4
1307	Yunnan Normal University	wushu routine	21	4	nothing	1	3	3	4	3	1	2	1	1	1	1	23:50	20	10:40	10	1	2	2	2	0	3	2	0	2	0	1	0	3	1	2	3	2	4	4	4	3	2	4	4	3	3	3	4	3
1308	Yunnan Normal University	wushu routine	21	4	nothing	1	3	3	4	3	1	2	1	1	1	1	23:50	20	10:40	10	1	2	2	2	0	3	2	0	2	0	1	0	3	1	2	3	2	4	4	4	3	2	4	4	3	3	3	4	3
1309	Yunnan Normal University	wushu routine	22	3	The First Prize	1	3	3	4	1	1	2	1	1	2	2	23:00	30	08:00	8	2	2	2	1	3	2	2	2	3	2	1	1	1	1	4	2	4	2	2	2	4	2	3	2	4	1	2	3	5
1310	Yunnan Normal University	wushu routine	22	3	The First Prize	2	3	3	4	1	1	2	1	1	2	2	23:00	30	08:30	8	2	2	2	1	3	2	2	2	3	0	1	1	1	1	4	2	4	2	2	2	4	2	3	2	4	1	2	3	5
1311	Yunnan Normal University	Wu Shu Sanda	21	4	nothing	1	3	4	4	4	1	1	1	1	2	2	01:00	60	08:00	6	2	3	1	0	0	0	0	0	0	3	3	0	1	1	4	1	2	1	2	2	4	4	2	1	5	1	5	4	3
1312	Yunnan Normal University	Wu Shu Sanda	21	4	nothing	1	3	4	4	4	1	1	1	1	2	2	01:00	60	08:00	6	2	3	1	0	0	0	0	0	0	3	3	0	1	1	4	1	2	1	2	2	4	4	2	1	5	1	5	4	3
1313	Yunnan Normal University	Wu Shu Sanda	21	3	The First Prize	1	3	4	3	3	1	2	1	1	2	4	23:00	60	08:00	8	2	2	1	0	0	0	0	0	2	2	1	0	1	1	4	2	4	3	4	5	4	4	2	3	3	2	5	4	4
1314	Yunnan Normal University	Wu Shu Sanda	21	3	The First Prize	1	3	4	3	3	1	2	1	1	2	4	23:00	60	08:00	8	2	2	1	0	0	0	0	0	2	2	1	0	1	1	4	2	4	3	4	5	4	4	2	3	3	2	5	4	4
1315	Yunnan Normal University	Wu Shu Sanda	21	4	nothing	1	3	3	4	1	1	1	1	1	2	1	23:10	120	07:40	5	3	0	1	2	3	1	1	2	3	2	2	0	2	2	4	2	3	2	3	3	4	3	3	2	3	2	5	4	3
1316	Yunnan Normal University	Wu Shu Sanda	21	4	nothing	1	3	3	4	1	1	1	1	1	2	1	23:10	120	07:40	5	3	0	1	2	3	1	1	2	3	2	2	0	2	2	4	2	3	2	3	3	4	3	3	2	3	1	5	4	3
1317	Yunnan Normal University	wushu routine	22	4	nothing	1	3	3	4	1	1	1	1	1	1	1	23:10	30	07:40	8	0	0	0	0	0	0	0	0	0	0	2	0	2	2	4	2	3	2	3	3	4	3	3	2	3	1	5	4	3
1318	Yunnan Normal University	wushu routine	22	4	nothing	1	3	3	4	1	1	1	1	1	1	1	23:10	30	07:40	8	0	0	0	0	0	0	0	0	0	0	2	0	2	2	4	2	3	2	3	3	4	3	3	2	3	1	5	4	3
1319	Yunnan Normal University	wushu routine	21	4	nothing	1	3	2	4	1	1	2	1	1	1	2	00:30	10	09:40	8	2	2	2	2	1	2	1	2	3	2	1	0	3	3	3	3	2	3	3	3	4	3	3	2	3	2	3	4	3
1320	Yunnan Normal University	wushu routine	21	4	nothing	2	3	2	4	1	1	2	1	1	1	2	00:30	10	09:40	8	2	2	2	2	1	2	1	2	3	2	1	0	3	3	3	3	2	3	3	3	4	3	3	2	3	2	3	4	3
1321	Yunnan Normal University	wushu routine	20	4	nothing	1	3	3	4	2	1	2	2	1	1	1	23:10	20	07:30	9	0	0	0	0	0	0	0	0	0	0	1	0	0	0	2	4	4	3	3	2	5	3	1	3	4	1	5	4	3
1322	Yunnan Normal University	wushu routine	21	3	The First Prize	1	3	4	4	4	1	1	1	1	3	2	22:40	20	08:10	8	1	1	2	1	0	0	0	0	0	0	2	0	2	1	3	2	4	4	3	2	5	5	3	4	5	2	5	5	3
1323	Yunnan Normal University	wushu routine	21	1	The Second Prize	1	3	3	4	2	1	1	2	1	2	1	00:40	10	07:40	7	0	0	0	0	2	2	3	0	2	0	1	0	2	0	4	1	4	2	2	3	3	4	2	3	2	2	4	4	3
1324	Yunnan Normal University	wushu routine	21	1	The First Prize	1	3	3	4	4	1	1	2	1	2	1	23:40	10	07:40	7	0	0	0	0	2	2	1	0	0	0	1	0	0	0	5	4	4	3	4	4	5	3	4	4	3	4	3	4	3
1325	Yunnan Normal University	wushu routine	20	3	The fourth Prize	1	3	3	4	1	1	2	2	1	1	1	23:00	10	07:10	8	0	0	0	0	0	0	0	0	0	0	1	0	0	0	3	1	1	2	3	3	2	3	2	3	4	1	5	4	4
1326	Yunnan Normal University	wushu routine	20	1	The Third Prize	1	3	4	4	4	3	1	1	1	2	2	00:00	30	07:50	7	3	3	1	0	2	0	0	1	1	2	2	0	2	1	3	2	4	2	2	3	2	4	2	4	3	2	4	4	4
1327	Yunnan Normal University	wushu routine	20	1	The first Prize	1	3	4	4	1	1	2	2	1	2	2	22:30	1	07:30	9	0	0	0	0	3	0	0	0	0	0	1	0	3	3	4	3	4	2	4	3	4	2	4	3	4	2	4	4	3
1328	Yunnan Normal University	Wu Shu Sanda	21	4	nothing	1	3	3	4	1	1	2	2	1	2	3	23:30	30	07:40	8	1	0	1	1	1	1	1	1	1	1	1	1	1	1	4	3	4	3	4	3	4	5	4	5	3	4	3	4	3
1329	Yunnan Normal University	Wu Shu Sanda	21	4	nothing	1	3	3	4	1	1	2	2	1	2	3	23:30	30	07:40	8	1	0	1	0	1	1	0	0	1	0	1	0	0	1	4	3	4	3	4	3	4	3	4	3	4	3	4	4	3
1330	Yunnan Normal University	Wu Shu Sanda	21	3	The Third Prize	1	3	4	4	4	1	2	1	1	3	2	23:10	10	08:10	9	0	0	0	0	0	0	0	0	0	0	1	0	0	0	4	1	4	1	2	4	2	4	1	1	4	1	4	2	3
1331	Yunnan Normal University	Wu Shu Sanda	20	3	The First Prize	1	3	3	4	4	1	2	2	1	2	2	23:40	30	09:30	9	1	0	1	0	0	2	0	0	1	0	2	0	2	1	4	1	3	4	4	3	5	2	2	1	1	1	4	4	4
1332	Yunnan Normal University	Wu Shu Sanda	21	3	The Third Prize	1	3	4	4	4	1	2	1	1	2	2	23:10	10	08:10	9	0	0	0	0	0	0	0	0	0	0	1	0	0	0	4	1	4	1	2	4	2	4	1	1	4	1	4	2	3
1333	Yunnan Normal University	swimming	19	3	The First Prize	1	2	4	2	4	1	2	1	1	3	2	23:30	15	08:00	8	1	1	1	0	1	2	2	0	1	2	1	0	2	1	4	3	4	4	4	3	5	4	3	3	4	4	4	4	3
1334	Yunnan Normal University	Boxing	20	4	nothing	1	2	4	4	1	3	2	1	1	1	2	23:30	1	08:00	8	0	3	1	1	1	2	0	2	0	0	0	0	2	1	5	5	3	5	3	1	5	1	5	3	3	2	1	5	3
1335	Yunnan Normal University	volleyball	20	3	nothing	1	2	3	4	1	1	2	2	1	3	4	22:00	15	06:00	8	0	1	0	1	0	0	2	1	1	1	1	0	3	0	5	4	4	5	3	5	4	4	5	4	5	5	5	4	4
1336	Yunnan Normal University	Athletics	20	3	The Second Prize	1	1	2	4	4	1	1	1	1	3	3	00:30	10	08:30	8	2	2	0	0	0	2	0	1	2	0	1	0	3	3	3	2	4	4	2	3	4	2	4	4	3	2	5	4	3
1337	Yunnan Normal University	Athletics	19	3	The Third Prize	1	1	3	4	4	1	1	1	1	2	3	00:00	10	08:00	8	0	0	0	0	0	0	0	0	0	0	1	0	1	1	4	4	4	3	2	4	2	4	4	4	2	4	4	3	3
1338	Yunnan Normal University	Athletics	20	4	nothing	1	1	3	4	4	1	1	1	1	2	3	00:00	60	07:00	6	1	0	0	0	0	0	0	0	0	0	1	0	1	0	3	4	2	4	2	3	2	3	4	2	3	4	2	3	4
1339	Yunnan Normal University	Athletics	19	4	nothing	1	1	3	4	3	1	2	2	1	2	3	00:00	30	09:00	7	0	2	1	0	2	1	1	2	0	0	0	1	2	1	3	4	3	2	3	3	3	4	2	3	3	3	4	3	4
1340	Yunnan Normal University	Athletics	18	4	nothing	1	1	2	4	2	1	2	2	1	2	2	00:00	60	08:00	7	0	0	0	0	0	0	0	0	0	0	1	0	2	1	3	3	3	3	3	3	3	5	5	1	5	4	5	3	3
1341	Yunnan Normal University	Athletics	20	4	nothing	1	3	2	4	2	1	2	2	1	2	3	21:30	20	07:30	9	1	2	1	2	1	2	1	1	2	2	1	1	1	2	4	4	5	2	2	4	3	4	3	3	4	2	4	3	3
1342	Yunnan Normal University	Athletics	20	4	nothing	1	2	3	3	1	3	2	1	1	1	2	23:30	20	07:45	7	1	3	0	0	0	0	2	1	0	3	1	0	0	1	4	1	3	2	3	4	4	2	3	3	3	2	2	4	3
1343	Yunnan Normal University	Athletics	20	4	nothing	2	2	2	4	1	1	2	2	1	2	3	22:30	5	07:30	8	0	0	0	0	0	1	0	0	1	0	0	1	0	0	3	4	4	5	4	3	4	2	1	1	3	1	5	3	3
1344	Yunnan Normal University	Athletics	21	4	nothing	2	3	2	4	2	1	2	2	1	2	3	22:30	10	07:30	8	0	1	0	0	1	0	0	1	0	0	0	0	1	0	3	4	4	5	4	3	4	2	1	1	3	1	5	3	3
1345	Yunnan Normal University	Athletics	21	4	nothing	1	3	1	4	1	1	1	1	2	2	2	00:30	20	06:00	5	3	3	2	2	2	1	2	1	3	3	2	0	3	3	2	3	4	3	3	4	3	2	3	4	3	2	3	3	4
1346	Yunnan Normal University	long jump	20	4	nothing	1	2	2	4	1	1	2	2	2	1	1	00:00	5	12:00	10	0	0	0	0	0	0	0	0	0	0	0	0	3	2	5	2	4	4	4	3	5	1	4	3	4	3	3	4	5
1347	Yunnan Normal University	badminton	20	3	The fifth Prize	1	2	4	4	4	1	1	1	1	2	2	01:30	10	08:00	6	3	3	3	1	1	2	2	1	1	3	2	1	2	2	3	3	1	4	4	4	3	3	3	2	1	4	3	2	4
1348	Yunnan Normal University	Athletics	20	2	The fourth Prize	1	2	2	3	1	2	2	2	1	3	4	00:30	60	10:30	10	2	1	1	1	1	2	2	1	1	2	2	2	2	2	4	3	4	2	3	4	4	4	3	2	3	3	5	5	5
1349	Yunnan Normal University	Basketball	19	2	The Second Prize	1	2	4	4	4	1	2	1	1	3	3	23:00	30	08:10	7	2	3	3	0	0	2	1	0	0	3	2	0	2	2	2	2	3	2	4	5	2	3	4	5	3	3	4	4	2
1350	Yunnan Normal University	Athletics	22	4	nothing	1	3	2	4	2	1	2	2	1	3	4	23:45	10	07:45	8	0	3	1	0	2	1	3	0	0	0	0	0	1	1	4	1	2	3	2	4	4	3	1	4	3	2	5	4	3
1351	Yunnan Normal University	Boxing	20	3	The First Prize	1	2	2	3	4	1	2	1	1	2	4	22:30	5	06:30	7	2	0	0	1	0	1	0	0	0	0	1	1	0	1	5	4	3	3	4	3	5	5	4	3	4	5	4	5	3
1352	Yunnan Normal University	Athletics	21	3	The Second Prize	1	2	4	4	1	1	2	2	1	2	1	00:00	10	10:00	8	1	1	1	1	1	1	1	1	1	1	1	1	1	2	3	4	2	4	3	4	2	3	4	3	5	4	3	4	3
1353	Yunnan Normal University	Athletics	23	4	nothing	2	4	4	4	2	1	2	2	1	1	1	00:00	60	09:30	7	3	3	1	2	1	2	1	2	1	3	2	0	1	1	5	5	4	3	2	4	4	4	3	3	3	3	5	3	1
1354	Yunnan Normal University	Boxing	22	4	nothing	2	4	3	4	3	1	2	2	1	1	2	00:00	30	08:30	8	0	0	2	0	0	0	0	0	0	0	0	0	0	1	5	3	5	3	3	5	3	5	2	5	5	3	5	3	5
1355	Yunnan Normal University	Football	21	3	The First Prize	2	4	4	4	2	3	2	1	1	2	2	23:30	30	08:30	8	2	0	1	0	0	0	0	2	0	0	0	0	2	0	4	2	4	1	2	3	2	4	1	3	4	2	4	1	3
1356	Yunnan Normal University	Basketball	21	4	nothing	2	4	4	4	2	1	2	2	1	1	1	23:00	3	08:40	8	2	3	1	1	1	3	1	1	0	0	2	0	2	2	4	1	2	5	4	3	2	2	1	4	4	3	2	5	4
1357	Yunnan Normal University	Football	22	3	The First Prize	2	4	6	2	1	1	2	2	1	3	4	22:00	30	08:30	8	2	2	1	0	0	3	1	2	2	1	1	0	2	0	5	1	4	2	2	3	2	4	2	3	2	4	5	2	3
1358	Yunnan Normal University	Basketball	22	4	nothing	2	4	4	4	2	1	2	2	1	1	1	23:00	60	10:00	8	3	2	0	0	0	0	0	2	0	3	2	2	1	1	3	3	3	2	3	2	3	3	2	2	2	1	1	3	2
1359	Yunnan Normal University	volleyball	24	2	The Third Prize	1	4	4	3	4	3	2	1	1	1	1	02:30	20	10:30	8	0	0	0	0	0	0	0	1	0	3	2	0	2	2	3	1	4	5	4	5	5	2	4	2	5	2	5	5	5
1360	Yunnan Normal University	swimming	21	3	The First Prize	2	4	3	3	4	1	2	2	1	1	1	00:00	15	08:00	8	0	0	0	0	0	1	1	0	0	0	1	0	3	1	2	1	2	4	4	3	4	4	4	4	3	2	4	5	4
1361	Yunnan Normal University	Football	21	3	The Second Prize	1	4	4	3	4	1	2	1	1	3	2	23:00	10	06:30	7	0	0	2	0	2	0	0	0	0	0	0	0	0	1	5	1	4	1	1	4	4	5	1	1	5	1	5	1	4
1362	Yunnan Normal University	swimming	22	3	The First Prize	2	4	3	4	4	3	2	1	1	1	1	24:00	30	08:30	7.5	2	0	1	0	2	1	0	1	0	2	1	0	3	3	3	2	4	3	4	3	3	2	3	2	4	1	3	3	3
1363	Xi'an Physical Education University	Basketball	22	4	nothing	1	3	2	4	3	1	1	2	1	2	2	00:00	5	08:00	8	0	0	1	0	0	0	0	0	0	0	1	0	2	1	5	2	5	3	2	1	2	3	1	3	5	3	4	1	4
1364	Xi'an Physical Education University	Basketball	22	4	nothing	1	3	3	4	3	1	1	1	1	3	2	00:00	5	08:00	8	2	0	0	0	0	0	0	0	0	0	0	0	0	0	5	3	4	5	2	2	1	2	3	4	2	5	4	5	4
1365	Xi'an Physical Education University	Basketball	21	4	nothing	1	3	3	4	4	1	1	1	1	3	2	00:00	5	08:00	8	2	2	0	0	0	0	0	0	0	0	1	0	1	0	5	1	5	2	1	5	1	4	1	2	4	1	5	2	3
1366	Xi'an Physical Education University	Basketball	21	4	nothing	1	3	3	4	4	1	1	1	1	3	2	00:00	5	08:00	8	3	0	0	0	0	0	0	0	0	0	2	0	2	1	5	4	3	4	5	3	1	1	2	2	3	4	5	5	1
1367	Xi'an Physical Education University	Basketball	21	4	nothing	1	3	3	4	4	1	1	1	1	3	2	00:00	5	08:00	8	3	0	0	0	0	0	0	0	0	0	2	0	0	3	5	4	5	3	2	1	1	3	4	3	2	4	5	5	4
1368	Xi'an Physical Education University	Basketball	21	4	nothing	1	3	3	4	4	1	1	1	1	3	2	00:00	5	08:00	8	0	0	0	0	0	0	0	0	0	0	0	0	0	1	5	3	4	2	3	5	3	1	2	4	5	4	4	5	3
1369	Xi'an Physical Education University	Athletics	22	4	nothing	1	3	2	4	4	1	1	2	1	2	2	00:00	5	08:00	8	1	2	0	0	0	0	0	0	0	0	2	0	2	0	5	1	5	2	1	5	2	3	2	1	3	1	4	2	5
1370	Xi'an Physical Education University	table tennis	21	4	nothing	1	3	3	4	4	1	1	2	1	3	2	00:00	5	08:00	8	2	0	0	0	0	0	0	0	0	0	0	0	0	0	5	4	5	2	1	4	1	3	2	1	4	1	4	2	5
1371	Xi'an Physical Education University	Athletics	21	4	nothing	1	3	3	4	3	1	1	1	1	2	2	00:00	5	08:00	8	0	0	0	0	0	0	0	0	0	0	0	0	1	1	5	3	3	4	2	1	1	3	5	3	4	5	4	2	3
1372	Xi'an Physical Education University	Athletics	21	4	nothing	1	3	3	4	4	1	1	1	1	3	2	00:00	5	08:00	8	1	0	0	0	0	0	0	0	0	0	1	0	1	0	5	2	3	4	3	5	2	3	4	5	5	4	1	5	3
1373	Xi'an Physical Education University	Athletics	20	2	The First Prize	1	2	3	3	4	1	2	2	1	3	4	22:00	1	08:00	10	0	0	1	0	0	0	0	0	0	0	0	1	0	0	5	1	4	1	1	5	1	5	1	1	5	1	5	1	5
1374	Jiangsu Normal University	Athletics	18	3	The Second Prize	2	1	4	4	4	1	2	1	1	3	3	23:00	30	07:00	7	2	2	1	0	2	3	3	1	2	0	1	0	2	2	2	2	2	3	4	2	2	2	4	3	3	3	1	3	3
1375	Jiangsu Normal University	wushu routine	18	3	The First Prize	2	1	3	4	1	1	2	2	1	1	3	23:00	30	07:30	8	0	1	0	0	0	3	3	0	0	0	0	0	2	0	5	1	4	2	2	5	1	3	2	1	5	2	4	1	4
1376	Jiangsu Normal University	Athletics	18	3	The sixth Prize	2	2	4	4	2	1	2	2	1	2	1	01:00	120	07:20	6	3	1	0	1	1	3	1	1	1	2	2	0	3	3	2	4	2	2	3	2	2	3	3	2	3	4	2	2	4
1377	Jiangsu Normal University	Athletics	20	3	The sixth Prize	2	3	3	4	1	1	2	2	1	3	1	00:00	8	07:30	7.5	0	0	0	0	0	0	0	0	0	0	0	0	1	1	5	2	4	2	2	5	1	4	2	1	4	1	3	2	3
1378	Jiangsu Normal University	Athletics	20	3	The Third Prize	1	3	4	4	4	1	2	1	1	3	3	23:00	30	07:10	8	0	0	0	0	0	0	0	0	0	0	0	0	0	0	5	1	4	1	2	3	1	4	1	1	5	1	3	1	4
1379	Jiangsu Normal University	Wu Shu Sanda	20	3	The Third Prize	1	1	3	4	4	1	1	2	1	2	2	23:00	10	07:30	8	2	0	0	0	0	0	0	0	0	0	0	0	0	0	5	1	4	1	1	4	2	3	1	1	5	2	4	1	5
1380	Wuhan Institute of Physical Education	Wu Shu Sanda	22	2	The Second Prize	1	4	4	4	4	1	1	1	1	3	3	00:00	60	08:00	8	3	0	0	0	0	1	0	1	0	0	3	2	0	0	3	3	3	3	3	3	3	3	3	3	3	3	3	3	3
1381	Wuhan Institute of Physical Education	wrestling	23	2	The fifth Prize	1	4	4	3	4	1	1	2	1	1	1	22:00	5	07:00	8	0	0	1	0	0	0	0	0	0	0	0	0	1	0	3	3	3	3	3	3	3	3	3	3	3	3	3	3	3
1382	Wuhan Institute of Physical Education	wushu routine	19	3	The Third Prize	1	3	4	4	4	1	2	2	1	1	1	00:30	20	07:30	7	1	0	0	0	1	1	1	1	3	0	1	0	3	2	4	1	5	2	1	5	2	4	1	2	4	1	5	1	5
1383	Wuhan Institute of Physical Education	wushu routine	22	4	The First Prize	1	3	4	4	4	1	1	1	1	2	2	23:30	5	07:30	8	0	0	0	0	1	0	0	0	0	0	0	0	0	0	5	1	3	1	2	4	1	5	2	1	4	1	5	1	4
1384	Wuhan Institute of Physical Education	wushu routine	25	4	The First Prize	1	4	4	3	4	1	1	2	1	2	2	23:00	5	07:00	8	0	0	0	0	0	0	0	0	0	0	0	0	0	0	4	1	5	2	3	4	1	4	2	1	5	3	5	2	4
1385	Wuhan Institute of Physical Education	Wu Shu Sanda	22	4	nothing	2	4	4	4	2	1	2	2	1	1	2	00:00	30	08:00	8	0	1	0	0	0	0	0	0	0	0	0	0	1	0	4	1	5	1	2	4	1	3	2	1	5	1	5	2	4
1386	Wuhan Institute of Physical Education	Wu Shu Sanda	22	4	nothing	1	4	4	4	1	1	2	2	1	2	1	23:30	30	08:30	9	0	0	0	0	0	0	0	0	0	0	0	0	0	0	4	2	5	2	1	3	2	4	1	2	4	2	4	2	5
1387	Wuhan Institute of Physical Education	wushu routine	20	4	nothing	1	3	2	4	2	1	1	1	1	2	2	01:00	20	08:30	7	3	2	1	1	2	1	1	1	1	1	3	0	2	3	5	3	5	1	1	5	1	3	1	1	3	4	2	2	5
1388	Wuhan Institute of Physical Education	wushu routine	21	2	The sixth Prize	1	4	4	2	4	1	2	2	1	3	4	01:00	30	08:00	7	2	0	1	0	0	0	0	0	0	0	1	0	0	1	3	5	2	3	2	3	3	2	3	4	2	3	1	2	2
1389	Wuhan Institute of Physical Education	wrestling	20	2	The Third Prize	1	3	4	3	2	1	1	2	1	2	2	01:00	10	09:00	7	0	0	0	0	0	2	0	0	0	0	2	0	2	1	4	1	5	1	3	5	3	4	2	1	4	1	5	1	4
1390	Wuhan Institute of Physical Education	Wu Shu Sanda	20	2	The First Prize	2	3	1	2	1	1	2	2	1	1	2	01:00	20	10:00	9	1	2	2	1	1	1	0	1	1	0	1	0	1	2	3	4	1	3	2	3	3	3	4	3	3	4	1	1	4
1391	Wuhan Institute of Physical Education	dragon and lion dance	20	2	The First Prize	2	3	2	2	1	1	2	2	1	2	3	00:00	30	08:00	8	0	0	1	0	0	0	0	0	0	0	0	0	0	0	4	2	5	1	2	5	2	4	1	3	4	2	5	2	4
1392	Wuhan Institute of Physical Education	dragon and lion dance	19	2	The First Prize	1	3	2	2	1	1	1	1	1	2	2	01:00	20	09:00	8	2	1	0	0	0	2	1	0	0	0	0	0	0	0	4	1	3	1	1	4	1	5	1	2	3	1	4	2	5
1393	Wuhan Institute of Physical Education	Wu Shu Sanda	21	2	The First Prize	1	3	2	2	2	1	1	2	1	2	4	00:00	30	09:00	8	1	1	0	0	1	0	0	0	0	0	0	0	0	0	4	1	3	1	3	4	2	3	1	1	5	3	4	3	3
1394	Wuhan Institute of Physical Education	Wu Shu Sanda	21	4	nothing	1	3	4	4	2	1	1	1	1	1	2	00:00	2	09:00	8	0	0	0	0	0	0	0	0	0	0	0	0	0	0	4	1	4	2	1	4	3	5	2	1	3	1	4	2	5
1395	Wuhan Institute of Physical Education	Wu Shu Sanda	21	3	The Third Prize	1	3	4	4	3	1	1	1	1	2	2	11:30	20	09:50	8	2	1	0	0	3	3	2	0	0	0	1	0	3	1	3	4	3	2	1	3	2	3	3	2	5	5	1	1	3
1396	Wuhan Institute of Physical Education	Wu Shu Sanda	21	4	The Third Prize	2	3	2	4	2	1	2	2	1	2	2	00:00	120	09:00	8	3	2	0	0	0	0	0	2	0	0	1	0	2	1	3	2	2	2	2	2	4	2	4	3	2	4	2	3	3
1397	Wuhan Institute of Physical Education	Wu Shu Sanda	21	4	nothing	2	3	2	4	4	1	2	2	1	2	2	00:00	30	11:00	6	2	2	1	0	1	0	1	0	1	0	2	0	2	1	2	4	3	4	3	3	4	2	5	5	2	5	2	2	3
1398	Wuhan Institute of Physical Education	wushu routine	20	2	The First Prize	2	3	3	3	4	1	1	1	1	2	2	00:00	80	09:00	8	3	3	1	3	2	3	1	3	3	2	2	3	2	3	4	3	3	3	3	4	2	3	3	2	3	4	3	4	3
1399	Harbin Sport University	wushu routine	21	3	The First Prize	1	2	1	4	4	1	1	1	1	1	2	00:00	10	12:00	8	0	1	0	0	0	0	0	0	0	0	0	0	0	0	5	1	5	2	1	5	3	5	2	1	5	3	5	2	5
1400	Harbin Sport University	wushu routine	20	4	nothing	1	2	1	4	4	1	1	1	1	2	2	01:30	60	11:30	10	3	3	3	2	0	0	0	0	0	0	1	0	0	0	4	2	5	2	1	3	1	4	2	1	5	2	5	1	4
1401	Harbin Sport University	wushu routine	19	3	The Second Prize	1	2	1	4	1	1	2	1	1	2	2	23:30	5	07:30	8	0	0	0	0	0	0	1	0	0	0	1	0	0	0	4	1	5	2	2	3	1	4	2	2	5	1	3	2	4
1402	Harbin Sport University	wushu routine	20	3	nothing	1	2	2	4	1	1	2	1	1	1	2	01:00	60	09:30	8	0	0	0	0	0	0	0	0	0	0	0	0	0	0	5	1	5	1	1	5	2	5	2	3	5	2	5	2	5
1403	Harbin Sport University	wushu routine	20	4	nothing	1	2	4	4	4	1	2	2	1	1	1	00:30	30	08:00	7	0	2	0	0	1	0	0	0	0	0	1	0	1	1	4	3	4	2	1	5	2	5	2	1	4	2	5	1	4
1404	Harbin Sport University	wushu routine	20	3	The First Prize	1	2	4	4	4	1	2	2	1	2	1	23:00	2	07:30	8	0	0	0	0	1	1	0	0	0	0	0	0	0	0	2	5	2	3	2	2	2	3	3	3	3	3	1	4	3
1405	Harbin Sport University	wushu routine	19	4	nothing	2	2	3	4	4	1	2	2	1	2	2	23:00	10	09:00	9	0	1	0	0	2	1	0	0	1	0	1	0	0	0	3	2	5	2	1	4	2	5	1	2	5	2	4	3	4
1406	Harbin Sport University	wushu routine	20	4	nothing	1	2	4	4	1	1	1	1	1	2	1	23:30	1	08:00	8	1	1	1	2	2	1	2	0	2	0	1	0	3	2	5	3	4	2	2	4	1	3	2	1	4	2	5	1	4
1407	Harbin Sport University	wushu routine	20	4	nothing	1	3	4	4	2	2	2	2	1	1	1	23:00	10	06:00	6	3	0	0	0	0	0	2	0	0	0	3	0	0	0	2	5	1	3	4	4	2	3	4	4	4	4	2	2	2
1408	Harbin Sport University	wushu routine	19	3	The Second Prize	1	1	4	4	1	1	1	2	1	2	1	01:00	10	09:00	8	0	0	0	0	0	0	1	0	0	0	0	0	0	0	5	2	4	2	2	5	2	3	2	2	4	1	5	3	4
1409	Harbin Sport University	wushu routine	19	4	nothing	1	2	3	4	1	1	2	2	1	2	2	22:00	10	07:30	8	1	0	1	0	2	1	0	1	1	0	1	0	1	0	2	2	2	2	2	2	2	3	2	2	2	2	2	2	2
1410	Harbin Sport University	wushu routine	20	2	The First Prize	2	2	4	4	1	1	1	2	1	2	2	00:00	60	08:00	7	2	2	1	2	1	3	1	2	0	0	2	2	3	1	2	4	2	4	2	1	3	2	3	3	2	3	1	4	3
1411	Harbin Sport University	wushu routine	20	3	The First Prize	1	2	3	4	1	1	2	2	1	2	2	02:00	1	07:00	5	0	0	0	0	0	0	0	0	0	0	0	0	0	0	5	1	4	1	1	4	3	4	1	3	5	1	4	1	5
1412	Harbin Sport University	wushu routine	19	4	The fourth Prize	1	2	2	4	3	1	2	2	1	2	2	23:00	60	07:30	8	0	0	1	0	2	0	3	2	0	0	1	0	1	1	2	2	2	1	1	4	1	3	1	1	3	2	4	4	2
1413	Harbin Sport University	wushu routine	20	3	The Second Prize	1	3	4	4	1	1	1	2	1	2	2	00:00	10	08:00	8	0	1	0	0	0	0	1	0	1	0	0	0	1	1	2	5	1	5	5	1	2	1	5	5	3	5	1	1	3
1414	Harbin Sport University	wushu routine	20	3	The Second Prize	2	1	3	4	4	1	2	2	1	2	2	23:00	30	07:30	7	1	0	1	0	0	0	0	0	0	0	1	0	2	1	2	5	3	2	2	2	4	2	2	4	2	4	2	3	3
1415	Harbin Sport University	wushu routine	22	4	The Third Prize	1	3	4	4	2	1	2	1	1	2	1	23:00	10	08:30	8	0	0	0	0	0	0	0	0	0	0	0	0	0	0	5	5	5	5	3	3	3	3	3	3	3	3	1	1	1
1416	Harbin Sport University	wushu routine	20	3	The Third Prize	1	2	2	4	2	1	2	1	1	2	1	00:00	20	08:00	8	2	1	2	3	0	2	2	2	0	0	1	0	2	1	5	1	4	2	2	4	1	4	3	1	4	2	5	1	4
1417	Harbin Sport University	wushu routine	20	4	The First Prize	1	1	2	4	3	3	2	2	1	2	3	22:00	20	07:00	8	0	0	0	0	0	0	0	0	0	0	0	0	0	0	1	1	1	1	1	1	4	1	4	4	1	4	1	4	1
1418	Harbin Sport University	wushu routine	20	4	nothing	1	2	1	4	1	1	2	2	1	2	2	00:00	30	07:30	7	1	1	1	1	1	1	1	0	1	1	1	0	1	1	3	3	3	3	3	3	3	3	3	3	3	3	3	3	3
1419	Harbin Sport University	wushu routine	19	4	nothing	1	2	2	4	4	1	1	1	1	2	2	00:00	10	08:00	8	0	2	0	0	0	0	0	2	0	0	0	0	0	0	3	3	3	3	3	3	3	3	3	3	3	3	3	3	3
1420	Harbin Sport University	wushu routine	19	2	The Second Prize	1	2	3	4	3	1	1	2	1	2	1	23:59	120	08:00	6	0	1	0	0	0	0	0	0	0	0	0	0	0	0	2	4	2	1	1	1	1	5	2	2	3	1	1	2	3
1421	Harbin Sport University	wushu routine	17	3	The First Prize	1	2	2	4	3	2	1	1	1	2	1	00:00	1	09:00	8	0	2	2	0	3	0	3	0	2	2	1	0	2	1	3	3	3	3	3	3	3	3	2	2	3	3	2	4	3
1422	Harbin Sport University	wushu routine	20	4	The Second Prize	1	2	4	4	4	2	1	1	1	2	2	02:00	30	10:00	7	2	0	0	0	0	0	0	0	0	0	2	0	3	3	4	4	1	2	2	4	2	3	2	1	2	1	1	2	2
1423	Harbin Sport University	wushu routine	19	3	The Third Prize	1	2	4	4	4	1	2	1	1	2	1	23:00	3	07:00	6	0	0	0	0	0	3	0	0	0	0	0	0	0	1	3	3	3	3	3	3	3	3	3	3	3	3	3	3	3
1424	Harbin Sport University	wushu routine	19	3	The Second Prize	1	2	2	4	4	1	1	2	1	1	2	00:00	10	08:00	8	3	1	0	2	0	0	0	0	0	3	1	0	0	0	4	1	3	2	1	5	2	4	2	1	4	2	5	1	4
1425	Harbin Sport University	wushu routine	19	2	The Second Prize	1	1	4	4	4	1	2	2	1	2	3	23:00	20	08:00	8	2	2	2	2	3	3	0	2	2	0	1	0	3	2	2	2	2	1	2	2	2	2	3	4	2	3	2	3	3
1426	Harbin Sport University	wushu routine	18	3	nothing	2	1	2	4	2	1	2	2	1	3	3	23:00	20	07:00	7	3	2	2	0	0	0	0	0	0	0	1	0	2	1	3	3	3	3	3	3	3	3	4	4	3	4	2	3	4
1427	Harbin Sport University	wushu routine	19	3	The Third Prize	1	2	4	4	4	1	1	2	1	2	2	24:00	5	07:30	7	0	0	0	0	0	0	0	0	0	0	0	0	0	1	1	5	2	5	4	1	2	1	5	5	1	5	1	2	1
1428	Harbin Sport University	wushu routine	20	3	The Third Prize	1	2	1	4	1	1	2	1	1	2	1	23:00	20	08:00	7	0	3	2	0	0	0	0	1	0	0	2	0	0	1	1	3	1	1	1	2	1	1	1	1	1	1	1	1	1
1429	Harbin Sport University	wushu routine	20	4	The Third Prize	1	2	3	4	1	1	1	1	1	2	3	00:00	5	07:30	7	0	1	0	0	0	0	0	1	0	0	1	0	2	1	4	2	5	3	2	5	1	4	2	2	5	2	4	3	5
1430	Harbin Sport University	wushu routine	21	3	The First Prize	1	1	2	4	4	1	1	1	1	2	2	01:00	15	08:00	5	0	0	0	2	0	0	0	0	0	0	1	0	3	2	3	3	3	2	3	2	1	4	2	1	3	3	3	1	5
1431	Harbin Sport University	wushu routine	19	3	The Third Prize	1	1	1	4	3	1	2	2	1	1	2	12:12	20	07:30	8	0	0	0	0	0	0	0	1	0	0	0	0	0	0	3	4	2	4	3	2	2	2	4	3	2	4	1	3	5
1432	Harbin Sport University	wushu routine	19	4	nothing	2	1	3	4	3	1	2	2	1	2	1	00:00	30	08:30	8	1	0	1	0	0	0	3	1	0	0	2	0	1	1	5	1	4	2	1	4	1	3	2	2	4	2	5	2	3
1433	College of Traditional Ethnic Sports	wushu routine	19	3	The First Prize	1	1	4	4	1	1	2	2	1	3	4	23:30	10	07:30	7	2	0	0	0	0	0	0	0	0	0	1	0	0	1	4	1	5	2	2	5	2	4	1	3	5	1	4	2	4
1434	Harbin Sport University	wushu routine	18	3	The First Prize	2	2	2	4	2	2	2	1	1	2	2	00:00	60	07:30	7	0	0	0	0	0	1	1	0	0	0	1	0	2	1	3	3	3	3	2	3	3	3	3	3	3	3	3	3	3
1435	Harbin Sport University	wushu routine	19	4	nothing	1	2	1	4	3	1	2	2	1	2	1	03:00	1	07:00	4	1	1	1	1	1	1	1	1	1	0	1	1	1	1	3	3	3	3	3	3	3	3	3	3	3	3	3	3	3
1436	Harbin Sport University	wushu routine	20	3	The Third Prize	1	3	3	4	4	1	2	2	1	2	2	00:00	30	08:00	8	2	2	1	1	1	1	2	1	1	0	1	0	1	1	5	2	3	1	2	4	2	2	1	1	4	2	5	2	4
1437	Harbin Sport University	wushu routine	22	2	The Second Prize	2	3	4	4	2	1	2	1	1	2	3	02:00	30	10:00	8	3	3	3	3	2	3	2	2	2	2	2	0	3	1	2	5	4	2	4	2	1	2	2	2	3	3	2	2	3
1438	Harbin Sport University	wushu routine	19	3	The Second Prize	2	1	2	4	4	2	2	2	1	2	1	23:00	10	07:00	8	0	0	0	0	1	0	0	0	0	0	0	0	0	0	5	1	4	2	2	5	2	5	2	2	4	3	3	2	4
1439	Harbin Sport University	wushu routine	22	4	The fifth Prize	1	3	3	4	1	1	2	2	1	2	2	23:00	60	09:00	10	1	0	1	0	0	0	0	0	0	0	1	0	0	0	5	2	5	1	1	5	3	4	2	1	5	2	3	1	4
1440	Harbin Sport University	wushu routine	20	4	The Second Prize	1	3	2	4	3	1	1	2	1	1	1	23:00	10	08:00	7	2	0	0	0	0	0	0	0	0	0	0	2	2	1	3	1	4	2	2	5	2	4	2	1	4	2	5	2	4
1441	Harbin Sport University	wushu routine	21	4	nothing	1	3	3	4	1	1	1	1	1	2	1	00:00	5	07:30	7	0	1	1	1	2	1	0	3	1	0	2	0	0	0	4	4	4	4	4	4	4	4	4	4	4	4	4	4	4
1442	Harbin Sport University	wushu routine	21	3	The First Prize	1	3	2	4	4	2	1	1	1	2	2	00:00	1	08:00	8	0	0	0	0	1	0	0	0	0	0	0	0	0	1	3	3	3	3	3	3	3	3	3	3	3	3	3	3	3
1443	Harbin Sport University	wushu routine	20	2	The fourth Prize	1	3	4	4	3	1	2	1	1	2	2	22:00	15	10:00	10	0	0	1	0	0	0	0	0	0	0	0	0	0	0	4	1	4	3	2	4	1	2	4	4	4	4	2	2	4
1444	Fuyang Normal University	wushu routine	20	4	The First Prize	1	2	3	4	1	1	2	2	1	1	1	23:00	10	07:00	8	0	0	0	0	0	1	0	0	0	0	0	0	0	0	5	1	4	1	2	3	1	5	2	1	4	1	4	2	5
1445	Hebei Normal University	wushu routine	18	3	The Second Prize	2	1	2	4	4	1	1	1	1	1	2	00:30	60	09:00	7	3	1	1	0	0	0	0	1	2	0	1	0	3	1	5	3	3	3	3	3	3	3	3	3	3	3	3	3	3
1446	Wuhan Institute of Physical Education	wushu routine	22	4	nothing	2	4	4	2	1	2	1	2	1	1	1	22:00	60	08:00	7	3	2	2	2	3	1	1	2	2	0	1	0	1	2	4	3	3	3	1	3	2	3	2	2	3	3	2	1	3
1447	Wuhan Institute of Physical Education	wushu routine	20	4	nothing	2	3	3	4	2	1	2	2	1	2	2	23:30	10	09:30	10	0	0	0	3	0	0	0	0	0	0	0	0	2	1	3	3	2	2	2	2	2	3	3	3	2	4	3	1	1
1448	Wuhan Institute of Physical Education	wushu routine	20	4	nothing	2	3	3	4	1	1	2	2	1	2	2	00:30	5	09:30	9	1	2	0	0	0	1	0	1	1	0	1	0	2	1	3	4	3	2	2	3	2	4	2	4	2	5	4	2	3
1449	Wuhan Institute of Physical Education	wushu routine	20	4	nothing	2	3	3	4	1	1	2	2	1	2	2	23:43	10	09:00	8	2	1	1	0	0	1	0	2	0	0	2	0	2	1	3	5	3	3	3	3	4	3	3	3	2	5	2	2	3
1450	Anhui Normal University	Basketball	22	3	The sixth Prize	2	3	4	4	4	3	2	2	1	2	2	00:00	120	09:00	7	1	1	2	0	0	0	0	1	1	0	1	0	1	1	4	2	5	2	2	4	1	4	4	2	3	4	3	2	3
1451	Wuhan Institute of Physical Education	wushu routine	20	1	The First Prize	2	3	3	4	1	3	2	1	1	2	2	00:00	60	08:00	6	2	1	1	0	2	0	2	1	1	0	2	0	1	1	2	4	2	4	4	2	3	2	2	1	5	3	5	2	4
1452	Anhui Normal University	Athletics	20	2	nothing	1	2	2	4	2	3	1	1	1	2	3	00:00	10	07:30	7	0	0	0	0	0	2	0	0	0	0	0	0	0	0	2	4	2	1	2	2	2	3	2	2	2	2	2	2	2
1453	Anhui Normal University	fencing	20	3	The Third Prize	2	3	4	4	4	1	2	2	1	2	2	22:00	5	09:00	9	0	0	0	0	1	1	0	0	2	0	0	0	2	1	3	4	3	4	4	5	3	3	4	4	4	4	4	4	4
1454	Anhui Normal University	Basketball	20	4	The Second Prize	2	3	4	4	3	3	2	1	1	2	2	00:00	5	07:30	7	0	1	0	0	0	2	0	0	0	0	1	0	2	1	5	1	4	2	2	3	2	4	2	1	5	2	5	1	3
1455	Harbin Sport University	wushu routine	19	4	nothing	1	2	2	4	3	1	2	2	1	2	1	00:00	1	09:00	9	0	0	0	0	0	1	0	0	0	0	0	0	0	0	3	1	4	1	1	5	1	3	1	1	4	1	4	2	5
1456	Anhui Normal University	Football	25	4	nothing	1	3	4	4	4	1	2	2	1	2	3	23:00	10	08:00	8	0	0	0	0	0	0	0	0	1	0	0	0	0	0	5	2	4	2	2	4	1	5	3	1	4	2	4	1	5
1457	Anhui Normal University	Athletics	21	4	The fourth Prize	1	3	4	4	1	3	2	1	1	2	2	00:00	30	09:00	7	1	1	0	1	3	3	0	0	1	1	1	0	1	1	2	3	2	3	3	1	3	2	4	4	2	4	2	3	3
1458	Jiangsu Normal University	Athletics	21	4	nothing	1	3	4	4	4	1	2	1	1	3	2	23:00	10	07:30	7	0	0	0	0	0	0	0	0	0	0	0	0	0	0	4	2	5	2	2	4	1	5	2	1	4	2	3	2	5
1459	Wuhan Institute of Physical Education	wushu routine	21	2	The First Prize	2	4	3	4	4	3	1	1	2	1	1	23:00	1	06:30	7	1	2	1	1	3	2	2	0	2	0	1	0	3	2	2	4	4	4	2	4	1	3	4	4	4	4	4	4	4
1460	Jiangsu Normal University	Taekwondo	19	3	The Third Prize	2	2	3	3	4	1	2	2	1	1	1	00:10	10	08:10	8	0	0	0	0	0	0	0	0	0	0	0	0	0	0	5	1	4	2	1	5	2	4	1	1	5	1	3	1	4
1461	Jiangsu Normal University	table tennis	21	3	The Second Prize	2	3	4	3	4	1	1	2	1	3	3	23:00	10	07:30	7	0	1	0	0	0	0	0	0	0	0	0	0	0	0	1	5	3	3	3	2	3	3	3	3	3	3	2	3	4
1462	Guangzhou Sport University	wushu routine	19	4	The Second Prize	2	2	3	4	4	1	2	1	1	2	2	00:00	15	07:30	5	2	0	0	0	1	0	0	0	0	0	1	0	1	0	2	5	2	5	4	1	4	2	3	2	2	4	2	2	4
1463	Shanxi Normal University	wushu routine	20	4	nothing	1	2	2	4	2	2	2	2	1	2	2	23:00	30	07:00	6	1	1	0	1	1	1	0	1	1	0	0	0	0	0	2	3	3	3	3	3	2	3	3	3	2	3	3	2	3
1464	Capital University of Physical Education And Sports	wushu routine	17	4	The First Prize	1	1	4	4	4	1	2	2	1	2	2	00:00	5	06:00	6	0	1	0	0	3	0	0	0	0	0	0	0	0	3	5	1	5	2	2	4	2	5	1	2	4	1	5	3	4
1465	Capital University of Physical Education And Sports	wushu routine	19	4	The First Prize	2	1	4	4	4	1	2	2	1	2	3	00:00	30	06:00	6	0	0	0	0	3	2	0	0	0	0	1	0	0	0	4	3	4	1	1	4	2	5	3	1	4	2	5	1	3
1466	Capital University of Physical Education And Sports	wushu routine	19	3	The Third Prize	1	1	4	4	4	1	2	1	1	1	2	00:00	30	07:00	7	3	3	2	1	2	2	2	3	3	0	2	0	3	2	5	1	4	3	2	4	2	3	2	1	4	2	5	2	4
1467	Capital University of Physical Education And Sports	wushu routine	18	4	nothing	1	1	4	4	1	1	1	1	1	2	2	23:00	60	06:30	7	2	1	0	0	0	0	0	0	0	0	1	0	1	0	3	1	4	2	2	5	1	4	1	2	4	2	5	3	5
1468	Capital University of Physical Education And Sports	wushu routine	17	4	The Second Prize	1	1	4	4	4	1	2	2	1	2	2	00:00	10	06:15	5	0	0	0	0	0	0	1	0	0	0	0	0	0	0	3	3	3	3	3	3	3	3	3	3	3	3	3	3	3
1469	Capital University of Physical Education And Sports	wushu routine	18	4	nothing	1	1	4	4	4	1	2	2	1	2	3	00:00	5	06:15	6	1	0	0	0	0	0	1	0	0	0	1	0	1	1	2	4	4	3	3	2	4	3	2	2	2	3	2	2	4
1470	Capital University of Physical Education And Sports	wushu routine	19	4	The First Prize	1	1	4	4	4	1	2	1	1	2	2	00:00	60	06:00	6	2	1	1	3	3	1	2	1	2	2	2	0	2	1	4	2	5	2	2	4	1	5	2	2	3	1	5	1	4
1471	Shanxi Normal University	wushu routine	21	4	nothing	2	3	2	4	1	1	2	2	1	2	2	00:00	30	09:00	8	0	0	0	1	0	0	0	0	0	0	0	0	0	0	1	5	1	5	3	1	5	1	5	5	1	5	1	2	2
1472	Shanxi Normal University	wushu routine	20	3	The Third Prize	2	3	4	4	4	1	2	1	1	2	2	23:30	15	08:00	8	1	1	0	0	1	1	1	1	1	0	1	0	1	1	4	1	5	3	1	5	2	4	2	2	3	1	5	2	4
1473	Shanxi Normal University	wushu routine	20	2	The Second Prize	2	3	4	4	3	1	2	1	1	1	1	23:00	30	08:00	8	0	0	1	2	3	2	0	0	2	0	0	0	2	1	2	3	3	2	2	3	1	3	2	3	2	3	2	2	3
1474	Hebei Normal University	wushu routine	19	3	The Third Prize	2	1	4	4	4	1	2	2	1	2	2	22:40	15	07:00	8	0	1	1	0	1	3	0	1	0	0	0	0	0	0	4	1	5	1	1	4	1	5	2	1	4	2	5	2	5
1475	Jiangsu Normal University	wushu routine	18	3	The First Prize	2	1	4	4	2	1	2	2	2	2	1	23:00	20	09:00	10	3	3	0	2	3	3	0	0	2	1	0	0	1	0	2	5	3	3	3	2	3	3	2	2	3	3	3	3	3
1476	Jiangsu Normal University	wushu routine	19	2	The Second Prize	1	1	4	2	1	1	2	2	1	1	1	23:00	10	07:00	8	0	0	0	0	0	0	0	0	0	0	0	0	0	0	5	1	4	2	1	5	2	5	2	1	5	2	4	2	5
1477	Jiangsu Normal University	wushu routine	18	2	The Second Prize	2	1	4	2	1	3	2	2	1	3	4	22:00	10	07:00	9	1	1	1	0	0	1	2	0	0	0	0	0	0	0	1	3	1	4	5	1	3	1	4	4	1	3	1	4	1
1478	Guangxi Normal University	Aerobics Cheerleading	20	2	The Second Prize	2	2	2	3	1	1	2	2	1	2	1	23:30	5	09:40	8	2	0	0	0	0	0	0	0	0	0	1	0	2	1	3	3	3	3	3	3	3	3	3	3	3	3	3	3	3
1479	Northeast Normal University	wushu routine	20	2	The Third Prize	2	2	4	4	1	1	1	1	1	2	2	01:00	1	06:00	5	2	2	2	1	0	0	0	2	0	0	2	0	2	1	2	3	2	2	2	2	2	2	5	5	2	3	1	3	1
1480	Northeast Normal University	wushu routine	21	2	The fifth Prize	1	2	3	4	4	1	2	1	1	2	2	23:30	60	06:30	7	2	2	2	2	2	2	2	2	2	0	1	2	2	2	4	2	4	1	1	5	2	4	1	1	4	3	5	2	4
1481	Northeast Normal University	wushu routine	19	3	The fourth Prize	1	2	4	4	4	1	1	1	1	3	2	23:00	30	06:00	7	2	0	1	1	1	1	1	1	1	1	1	0	0	1	2	2	2	2	2	2	2	2	2	2	2	2	2	2	2
1482	Northeast Normal University	wushu routine	19	3	The First Prize	2	2	4	4	4	1	2	1	2	1	2	23:30	20	05:40	6	1	1	0	0	2	0	0	0	0	0	1	0	1	1	5	2	4	1	1	3	2	4	2	1	5	2	4	2	5
1483	Northeast Normal University	wushu routine	19	2	The First Prize	2	2	2	4	4	1	2	2	1	2	2	00:00	20	05:00	5	1	0	0	2	0	0	0	0	0	0	1	0	0	1	4	1	4	2	2	5	3	4	2	1	5	2	4	2	5
1484	Northeast Normal University	ice hockey	23	2	The Second Prize	2	2	4	2	1	1	2	1	1	3	4	00:00	5	06:00	6	0	0	0	0	0	0	0	0	0	0	0	0	0	0	3	5	4	3	3	4	3	4	3	3	3	3	4	3	3
1485	Northeast Normal University	volleyball	19	3	The fourth Prize	2	2	4	3	4	1	2	2	1	2	2	23:00	10	05:45	6.5	1	1	0	0	0	1	0	0	0	0	3	0	0	2	4	1	5	3	1	4	2	3	1	1	5	2	4	2	4
1486	Northeast Normal University	wushu routine	17	3	The First Prize	2	1	3	4	4	1	2	2	1	2	3	23:00	5	06:00	6	0	0	0	0	0	0	0	0	0	0	0	0	0	0	2	5	2	4	4	2	4	3	4	4	1	4	2	2	3
1487	Northeast Normal University	wushu routine	18	3	The Second Prize	1	1	4	4	4	1	2	1	1	2	3	22:00	10	08:00	9	1	1	1	3	1	1	1	1	3	0	0	0	3	1	1	5	1	5	5	5	1	3	2	2	4	2	4	2	5
1488	Jilin Institute of Physical Education	wrestling	20	4	nothing	2	2	4	4	2	1	2	2	1	1	1	22:00	30	07:30	9	0	0	0	0	0	0	0	0	1	0	0	0	0	0	4	2	5	2	1	4	3	4	1	1	4	2	5	1	5
1489	Jilin Institute of Physical Education	Wu Shu Sanda	19	2	The First Prize	2	2	2	4	4	3	2	1	1	3	3	23:30	60	07:00	7	1	1	2	0	0	2	0	1	2	0	2	0	1	0	5	2	4	2	1	5	3	5	2	1	4	2	4	2	5
1490	Jilin Institute of Physical Education	Taekwondo	19	2	The fifth Prize	1	1	4	4	4	3	2	2	1	3	3	23:00	1	07:00	8	0	1	1	0	0	0	0	0	0	2	0	0	0	0	4	2	4	2	1	5	2	4	2	3	5	5	1	3	3
1491	Jilin Institute of Physical Education	wrestling	20	4	nothing	2	2	4	4	1	1	2	2	1	2	1	22:00	3	08:00	10	1	0	0	0	0	0	0	3	0	0	1	0	1	1	2	2	2	2	2	1	2	2	2	3	5	1	4	1	3
1492	Jilin Institute of Physical Education	wrestling	20	3	nothing	1	2	2	4	1	1	2	1	1	2	2	00:00	5	08:00	8	0	3	0	0	2	0	0	2	0	2	1	0	0	2	4	1	4	2	2	5	2	4	1	1	4	3	5	3	4
1493	Jilin Institute of Physical Education	wrestling	21	3	The Third Prize	1	2	4	4	1	1	2	2	1	2	2	23:00	3	09:30	9.5	0	0	0	0	0	0	0	0	0	0	0	0	0	0	5	1	4	2	3	5	2	4	1	1	4	2	4	1	5
1494	Jilin Institute of Physical Education	wrestling	21	3	The First Prize	2	2	4	3	1	1	2	2	1	1	1	23:00	20	07:00	8	0	0	0	0	0	0	0	0	0	0	0	0	0	0	4	1	3	1	1	5	1	3	1	1	4	1	5	1	3
1495	Jilin Institute of Physical Education	Boxing	22	2	The fifth Prize	2	2	3	4	2	3	2	2	2	2	3	23:30	10	07:30	8	1	1	1	0	1	0	0	0	0	0	1	0	1	1	1	5	1	5	5	1	5	1	5	5	1	5	1	5	1
1496	Northeast Normal University	wushu routine	19	3	The First Prize	1	1	4	4	4	1	2	2	1	2	2	23:00	30	05:30	5	3	0	0	0	0	3	0	0	0	3	2	0	3	2	5	3	4	2	2	4	1	4	2	1	5	2	4	2	4
1497	Northeast Normal University	wushu routine	18	4	The First Prize	2	1	2	4	2	1	2	2	1	2	2	00:30	20	05:30	5.5	0	0	1	0	0	1	0	0	1	0	1	0	2	1	2	4	2	2	2	2	2	3	4	4	2	4	2	2	4
1498	Tianjin University of Commerce	volleyball	18	3	The eighth Prize	2	1	3	4	4	1	2	2	1	2	3	00:00	30	10:00	9	1	0	0	0	0	0	0	0	0	0	1	0	2	1	4	1	5	2	3	5	2	4	1	2	3	1	4	1	4
1499	Kunming University of Science and Technology	Athletics	19	4	8.10m	2	1	1	4	1	2	2	1	1	2	1	00:30	5	07:30	7	0	0	0	0	0	0	0	0	0	0	1	0	1	1	3	3	4	2	2	4	2	4	2	2	4	2	2	2	4
1500	Kunming University of Science and Technology	Athletics	20	3	The First Prize	2	2	4	3	1	3	2	2	2	1	2	23:50	10	10:00	9	0	0	0	0	0	0	0	0	0	0	1	0	0	0	4	1	4	1	3	5	2	3	2	2	4	1	4	2	5
1501	Kunming University of Science and Technology	Athletics	20	4	The First Prize	2	2	1	4	1	3	2	2	1	2	2	00:00	15	07:20	7	1	0	1	2	1	0	0	0	0	0	1	0	3	1	2	4	2	3	4	2	4	5	4	1	3	2	3	2	3
1502	Kunming University of Science and Technology	Athletics	25	3	The Fourteenth Prize	1	4	2	4	4	1	1	1	1	3	3	23:30	30	07:30	7.5	1	0	0	0	0	0	0	0	0	2	1	0	0	0	2	2	2	2	2	2	2	3	4	4	2	4	2	2	2
1503	Kunming University of Science and Technology	Athletics	20	3	The Second Prize	1	4	1	4	4	1	2	2	1	3	1	00:00	5	06:40	6	0	0	0	0	0	0	0	0	0	0	1	0	3	3	1	2	2	4	2	1	1	4	2	4	2	2	4	3	2
1504	Kunming University of Science and Technology	Athletics	19	4	The First Prize	2	2	1	4	4	1	2	2	1	3	1	23:00	5	07:30	8.5	0	0	0	0	0	2	0	1	2	0	0	0	3	0	1	5	2	4	4	1	2	2	5	5	2	5	1	1	1
1505	Harbin Sport University	wushu routine	22	2	The First Prize	1	3	4	4	4	3	2	2	1	2	3	23:30	30	07:30	8	0	0	0	0	0	0	0	0	0	0	0	0	0	0	4	1	3	1	1	4	2	4	2	1	3	2	4	1	3
1506	Harbin Sport University	wushu routine	21	3	The Second Prize	1	3	2	4	3	1	2	2	1	2	2	00:00	20	07:50	7	1	2	0	0	0	0	0	0	0	0	0	0	0	0	1	5	2	5	4	1	3	1	4	4	2	4	1	4	3
1507	Harbin Sport University	wushu routine	21	3	The Second Prize	1	3	2	4	1	1	2	2	1	3	1	22:30	30	07:30	8	0	1	0	0	0	0	0	0	0	0	0	0	0	0	3	1	3	2	1	1	1	3	3	1	1	2	3	1	3
1508	Harbin Sport University	wushu routine	20	3	The Second Prize	1	2	4	4	1	1	2	2	1	2	3	23:00	30	06:30	7.5	1	1	0	0	1	0	0	0	0	0	0	0	0	0	1	5	1	5	5	1	5	1	5	4	1	5	1	2	5
1509	Harbin Sport University	wushu routine	20	3	The First Prize	1	2	4	4	4	1	2	2	1	3	2	23:00	4	07:30	8	1	0	0	0	0	0	0	0	0	0	0	0	0	0	4	4	4	4	4	4	4	4	4	4	4	4	4	4	4
1510	Harbin Sport University	wushu routine	18	3	The First Prize	1	1	4	4	3	1	2	2	1	2	3	23:30	5	07:50	8	1	0	0	0	0	1	1	0	1	0	0	0	0	1	5	1	3	1	2	4	2	5	1	2	4	2	4	2	4
1511	Harbin Sport University	wushu routine	20	3	The Second Prize	2	2	4	4	1	1	2	2	1	2	2	00:00	30	08:00	8	1	0	0	0	1	1	0	1	0	0	1	0	0	0	3	3	3	3	3	3	3	3	3	3	3	3	3	3	3
1512	Harbin Sport University	wushu routine	20	4	nothing	1	1	3	4	2	1	1	2	1	3	1	00:00	30	08:30	8	0	0	0	0	1	0	0	0	0	0	0	0	0	0	4	2	5	1	3	4	1	3	1	1	5	1	5	1	4
1513	Harbin Sport University	wushu routine	18	2	The seventh Prize	1	1	3	4	1	1	2	2	1	2	3	23:30	15	07:50	8	0	0	1	0	0	0	0	0	0	0	0	0	0	0	5	1	4	2	1	3	2	4	2	1	5	2	5	1	4
1514	Harbin Sport University	wushu routine	20	4	nothing	1	2	4	4	3	1	2	1	1	2	1	00:30	10	09:30	8.5	2	0	0	0	0	0	0	0	0	0	0	0	0	1	2	5	1	1	3	2	1	3	2	1	5	1	1	1	3
1515	Harbin Sport University	wushu routine	18	3	The Third Prize	1	1	1	4	1	1	2	2	1	2	2	23:40	5	07:50	7	1	1	1	0	0	0	0	0	0	1	1	0	0	1	4	2	4	2	1	5	2	4	1	2	3	1	4	2	4
1516	Harbin Sport University	wushu routine	20	3	The Third Prize	2	3	3	4	2	1	2	2	1	3	4	23:00	30	08:30	8	2	2	0	0	0	0	0	0	0	0	1	0	0	0	2	5	2	5	5	1	2	1	5	5	1	5	1	2	2
1517	Harbin Sport University	wushu routine	18	3	The Third Prize	2	1	2	4	2	1	2	2	1	3	3	23:30	20	07:00	7	2	2	2	0	0	0	0	0	0	0	1	0	2	1	3	4	3	4	4	3	3	3	4	4	3	4	2	3	4
1518	Harbin Sport University	wushu routine	20	2	The First Prize	2	3	4	4	3	1	2	2	1	2	2	22:00	60	06:00	7	2	2	3	0	0	1	1	0	0	3	3	1	3	1	4	4	3	2	2	4	2	3	1	2	4	3	5	1	4
1519	Harbin Sport University	wushu routine	21	3	The Second Prize	1	3	3	4	4	1	1	1	1	2	2	00:00	10	09:00	8	1	2	1	2	0	0	0	0	0	0	1	2	2	2	3	3	3	3	3	3	3	3	3	3	3	3	3	3	3
1520	Harbin Sport University	wushu routine	20	3	The Second Prize	2	1	4	4	1	1	2	2	1	2	1	23:00	10	09:00	9	1	0	0	0	0	0	0	0	0	0	1	0	2	1	5	1	4	2	1	4	3	4	1	1	5	2	4	2	4
1521	Harbin Sport University	wushu routine	19	3	The First Prize	2	2	3	4	3	1	2	2	1	2	2	23:00	60	07:00	6	2	2	1	2	3	3	1	2	2	2	2	1	2	2	5	3	4	2	3	5	2	4	1	1	5	2	4	2	3
1522	Harbin Sport University	wushu routine	22	3	The First Prize	1	4	4	4	1	1	1	1	1	3	4	02:00	120	08:00	6	0	0	1	0	0	0	0	0	0	0	0	0	3	1	5	1	4	2	3	5	1	3	1	1	4	2	4	2	4
1523	Harbin Sport University	wushu routine	20	2	The fourth Prize	1	3	4	4	3	1	2	1	1	2	1	22:00	10	10:00	10	0	0	0	0	0	0	0	0	0	0	0	0	0	0	5	1	5	1	1	4	2	4	2	2	4	1	5	1	4
1524	Harbin Sport University	wushu routine	20	2	The fourth Prize	2	3	3	4	1	1	2	2	1	2	2	23:30	5	08:00	8	0	0	1	0	0	0	0	0	0	0	0	0	0	0	4	1	3	2	1	4	2	4	1	2	4	1	5	2	5
1525	洛阳师范学院	wushu routine	19	3	The Third Prize	1	2	2	4	4	1	1	2	1	2	2	00:00	60	08:00	7	1	1	0	0	0	0	0	0	0	0	0	0	0	0	2	2	2	2	2	4	2	4	1	2	5	2	4	1	3
1526	Fudan University	volleyball	20	2	The fifth Prize	2	3	4	3	4	1	2	2	1	3	3	23:59	5	09:00	9	0	0	2	0	1	0	0	0	0	0	0	0	0	0	5	1	4	1	2	2	3	2	4	4	3	4	2	2	3
1527	Fudan University	volleyball	20	2	The fifth Prize	2	1	4	3	4	3	2	1	1	3	4	00:00	10	09:00	9	1	0	1	1	0	2	0	0	0	0	1	0	2	1	4	1	3	2	1	5	2	4	2	1	4	1	5	2	5
1528	Fudan University	volleyball	20	2	The fifth Prize	2	3	4	2	4	1	2	1	1	3	3	00:00	20	09:00	9	1	1	2	0	0	1	1	2	1	0	0	0	1	1	2	4	3	2	2	2	2	2	2	3	4	3	3	2	3
1529	Fudan University	volleyball	20	2	The fifth Prize	2	3	4	2	4	1	2	1	1	3	3	00:00	30	08:00	8	2	1	0	0	0	1	0	1	2	0	2	0	3	2	4	1	3	1	1	5	2	4	1	1	5	2	4	2	5
1530	Fudan University	volleyball	21	2	The fifth Prize	2	3	4	3	1	1	2	2	1	3	4	01:00	20	09:30	8	2	2	2	0	1	1	1	1	2	0	1	1	2	2	4	1	4	2	1	5	2	4	1	1	4	2	5	2	4
1531	Fudan University	volleyball	20	2	The fifth Prize	2	3	4	3	4	1	2	1	1	2	2	00:00	30	10:00	9	2	2	2	1	0	3	2	2	2	2	2	0	3	3	4	1	5	1	1	4	1	3	2	1	4	1	3	1	5
1532	Fudan University	volleyball	18	2	The fifth Prize	2	1	4	2	4	1	2	2	1	3	4	23:30	30	09:10	8	1	0	0	0	1	1	0	0	3	0	1	0	1	2	3	3	3	3	3	4	4	3	4	4	2	4	2	2	4
1533	Suzhou Univeristy	volleyball	20	2	The First Prize	1	3	4	3	4	1	2	2	1	3	4	00:00	10	07:45	7.5	1	2	0	0	0	0	0	0	0	0	0	0	0	0	5	1	4	2	1	3	1	4	2	1	5	1	4	2	5
1534	Suzhou Univeristy	volleyball	20	4	nothing	1	3	3	3	4	1	1	1	1	2	3	23:30	20	07:30	8	2	0	0	0	0	2	2	0	3	0	1	0	3	1	5	2	4	1	2	5	1	4	2	3	5	2	4	1	4
1535	Suzhou Univeristy	volleyball	19	2	The Thirteenth Prize	2	2	4	3	4	1	2	1	1	2	2	23:00	20	08:00	9	1	1	0	0	0	0	0	0	0	0	0	0	0	0	4	2	5	3	2	4	1	5	2	1	5	1	4	2	5
1536	Suzhou Univeristy	volleyball	20	2	The Sixteenth Prize	1	3	3	3	4	1	2	2	1	3	4	00:00	20	07:30	7	2	1	0	0	0	0	2	0	0	0	1	0	3	1	4	1	5	2	1	4	2	4	2	3	5	2	5	1	3
1537	Suzhou Univeristy	volleyball	21	3	The fourth Prize	1	3	4	4	2	4	2	2	1	2	2	00:00	2	07:00	7	0	0	0	0	0	0	0	0	0	0	0	0	0	0	1	1	1	1	1	1	1	1	2	1	2	2	1	1	1
1538	Suzhou Univeristy	volleyball	19	4	nothing	1	2	2	3	4	1	2	1	1	2	1	00:30	20	08:00	7	2	2	0	2	0	2	2	2	2	2	1	0	3	2	2	2	2	2	3	2	2	2	2	2	2	2	2	2	2
1539	Suzhou Univeristy	volleyball	21	2	The Thirteenth Prize	2	4	4	4	4	1	2	1	1	2	2	23:00	30	08:00	9	2	2	2	0	1	0	3	2	2	0	1	0	1	1	5	1	3	1	2	4	2	4	2	2	5	1	4	2	4
1540	Suzhou Univeristy	wushu routine	19	3	The Second Prize	1	3	3	4	4	3	2	1	1	2	2	00:00	15	08:30	8.5	1	0	0	0	1	0	0	1	2	0	1	0	1	1	4	2	5	1	1	4	2	3	2	1	5	2	4	2	5
1541	Suzhou Univeristy	wushu routine	20	3	The Second Prize	1	2	3	4	4	1	2	2	1	1	2	00:00	2	07:00	7	0	1	0	0	0	0	0	0	0	0	1	0	0	0	5	2	4	2	1	4	2	4	2	3	4	1	5	1	5
1542	Suzhou Univeristy	volleyball	20	4	nothing	2	2	4	3	4	1	2	2	1	2	2	23:30	15	07:20	7	2	2	2	0	0	0	2	0	0	2	2	0	1	1	3	4	2	5	4	4	4	3	5	3	2	5	2	4	3
1543	Suzhou Univeristy	Basketball	20	2	The Eleventh Prize	1	4	4	4	4	1	2	2	1	3	4	00:00	5	07:00	7	0	0	0	0	0	0	0	0	0	0	0	0	0	0	1	1	1	1	4	1	1	1	1	1	1	1	5	1	1
1544	Suzhou Univeristy	volleyball	19	2	The fourth Prize	2	1	4	3	4	3	2	2	1	3	3	00:30	15	07:40	6.5	1	0	0	0	0	0	0	0	0	0	1	0	2	2	2	2	2	3	2	2	2	1	1	1	2	2	1	2	1
1545	Suzhou Univeristy	volleyball	20	2	The Sixteenth Prize	1	3	4	3	4	1	1	2	1	2	3	23:30	30	07:30	7.5	1	0	1	0	0	0	0	1	1	0	0	0	2	1	4	1	3	2	1	5	2	4	2	2	4	1	5	2	3
1546	Suzhou Univeristy	Athletics	21	3	The Third Prize	2	3	4	4	4	1	2	2	1	1	1	00:00	40	07:00	6	0	3	0	3	2	2	2	2	3	3	2	0	2	1	2	4	2	3	2	2	3	3	2	4	3	3	3	2	3
1547	Suzhou Univeristy	Wushu Sanda	18	3	The Third Prize	2	1	2	4	4	1	2	2	1	1	1	23:00	30	07:00	7	2	2	0	2	1	2	1	0	1	0	1	0	2	1	2	4	2	4	4	3	4	3	4	4	3	4	1	3	4
1548	Suzhou Univeristy	Basketball	21	3	The eighth Prize	1	3	4	4	4	1	1	1	1	3	3	23:00	30	09:00	9	1	1	2	0	0	1	1	1	0	0	1	0	3	1	4	1	3	1	2	5	1	4	2	1	3	2	5	1	4
1549	Suzhou Univeristy	volleyball	20	2	The Sixteenth Prize	1	3	3	3	4	1	2	2	1	2	2	23:30	5	07:30	7.5	0	2	0	0	1	0	0	0	3	0	1	0	3	3	2	4	2	2	2	2	1	4	2	2	4	4	3	3	1
1550	Suzhou Univeristy	Athletics	20	3	1:54.43	1	2	3	3	1	1	2	1	1	2	2	23:00	30	07:30	8	1	0	0	0	0	0	0	1	2	0	1	0	1	1	5	1	4	2	1	4	2	4	2	1	5	1	4	2	3
1551	Suzhou Univeristy	Wu Shu Sanda	20	3	The fifth Prize	1	2	4	4	4	1	2	2	1	2	2	23:00	10	07:30	8	0	2	0	0	0	0	0	1	1	0	0	0	1	1	4	2	5	1	2	4	1	3	2	1	5	2	5	2	3
1552	Suzhou Univeristy	wushu routine	17	2	The First Prize	2	1	3	3	1	1	2	1	1	2	3	23:00	30	08:00	8.5	3	2	0	0	0	0	0	1	1	0	1	0	2	1	4	1	5	2	2	4	1	5	2	1	3	2	5	1	3
1553	Suzhou Univeristy	Basketball	19	3	The eighth Prize	1	1	3	3	3	3	1	2	1	3	4	22:30	10	07:30	8	2	1	1	1	1	1	1	1	1	0	1	1	1	1	4	4	4	4	4	2	4	3	4	4	4	4	1	2	3
1554	Suzhou Univeristy	volleyball	20	2	The Thirteenth Prize	2	3	4	3	4	1	2	2	1	2	3	23:30	30	07:30	7.5	0	0	0	0	0	0	0	0	0	0	1	0	2	2	4	3	3	2	2	4	2	4	2	2	3	2	3	2	2
1555	Suzhou Univeristy	Wu Shu Sanda	19	3	The Second Prize	1	2	4	4	1	1	2	2	1	2	2	00:00	30	06:30	6	1	1	0	0	0	0	0	0	0	0	0	0	0	0	4	1	5	1	1	3	1	1	2	1	5	3	4	2	4
1556	Suzhou Univeristy	volleyball	19	2	The Thirteenth Prize	2	2	4	3	4	1	2	1	1	3	3	23:00	30	07:30	8	2	2	0	0	0	0	0	0	0	0	1	0	2	1	5	1	4	2	2	4	1	3	1	2	5	2	3	1	5
1557	Suzhou Univeristy	Athletics	20	3	The First Prize	1	2	4	3	4	1	2	1	1	2	2	23:00	20	07:30	8	1	2	0	0	0	0	0	0	0	0	0	0	2	0	1	4	1	1	2	1	1	1	1	2	1	1	2	2	1
1558	Suzhou Univeristy	volleyball	18	3	The Second Prize	2	1	4	3	4	1	2	1	1	3	3	01:30	15	07:40	6	1	0	0	0	0	0	0	2	1	0	1	0	3	2	2	4	4	2	4	2	2	4	4	4	2	4	2	4	3
1559	Suzhou Univeristy	exercise training	18	4	nothing	2	1	2	3	4	1	2	2	1	3	1	23:30	10	07:40	7	0	0	0	0	0	0	0	0	0	0	0	0	0	0	2	5	4	5	5	1	3	1	5	5	2	5	1	4	5
1560	Suzhou Univeristy	Wu Shu Sanda	19	4	nothing	2	2	3	4	2	1	2	2	1	2	2	00:00	60	07:30	7	1	1	1	0	1	1	2	1	0	3	1	0	3	2	5	1	4	2	1	5	2	4	2	1	4	1	4	2	4
1561	Suzhou Univeristy	volleyball	19	2	The Thirteenth Prize	2	1	2	3	4	3	2	2	1	2	3	23:00	4	08:00	9	0	0	0	0	0	0	0	0	0	0	0	0	1	0	5	1	4	2	1	4	2	3	1	1	4	2	5	2	4
1562	Suzhou Univeristy	Basketball	22	3	The eighth Prize	1	4	4	3	4	1	2	2	1	3	1	00:00	20	07:30	7	2	2	1	1	0	1	1	1	0	2	1	0	1	1	5	2	4	1	2	4	2	4	2	1	5	2	4	3	5
1563	Suzhou Univeristy	wushu routine	20	4	nothing	1	2	4	4	4	1	1	1	1	3	4	00:00	30	07:30	7	3	1	1	1	1	1	1	1	1	0	1	0	1	1	3	1	5	2	1	4	2	5	1	2	4	1	3	2	4
1564	Suzhou Univeristy	volleyball	18	2	The Second Prize	2	1	4	3	4	1	2	1	1	3	3	01:30	10	07:40	6	1	1	1	2	0	3	1	0	2	0	1	0	3	2	5	1	4	1	2	4	2	4	3	2	4	2	5	2	4
1565	Suzhou Univeristy	Taekwondo	18	3	The First Prize	2	1	4	3	1	1	2	2	1	1	1	02:00	30	08:00	6	2	2	2	0	0	1	1	1	1	0	1	0	2	1	2	4	2	3	3	3	3	3	3	3	3	3	2	3	4
1566	Suzhou Univeristy	Taekwondo	20	3	The fifth Prize	1	2	1	4	4	1	2	2	1	1	2	00:00	30	07:30	7	1	0	1	0	0	0	0	0	0	0	0	0	2	1	3	4	4	4	4	2	4	2	4	2	2	4	4	2	2
1567	Suzhou Univeristy	Taekwondo	22	3	The First Prize	1	2	4	3	1	1	2	2	1	2	2	22:00	30	07:30	8	0	0	0	0	0	0	0	0	0	0	0	0	0	0	1	5	1	5	5	1	4	1	4	4	1	5	1	3	2
1568	Suzhou Univeristy	wushu routine	19	4	nothing	2	1	1	4	1	1	2	1	1	2	2	00:00	1	08:00	8	0	0	0	0	0	0	0	0	0	0	0	0	3	3	1	4	3	2	2	1	4	2	4	4	1	1	2	2	2
1569	Suzhou Univeristy	gymnastics	22	3	The Second Prize	1	4	4	3	3	1	2	1	1	3	4	02:00	60	12:00	9	3	3	0	0	0	0	0	0	2	0	1	0	3	2	4	2	5	2	3	4	2	5	1	2	4	2	5	1	3
1570	Suzhou Univeristy	Taekwondo	20	3	The Second Prize	1	2	3	3	4	1	2	2	1	1	2	23:00	30	07:30	8	2	2	2	0	0	0	1	1	0	0	1	0	1	1	2	5	2	4	2	2	5	2	4	5	2	5	2	2	1
1571	Suzhou Univeristy	gymnastics	20	3	The Second Prize	2	2	3	4	4	1	2	2	1	2	2	00:15	15	08:00	7	1	2	0	1	1	0	0	1	0	0	1	0	2	1	2	4	3	4	4	4	4	2	4	4	4	4	3	2	2
1572	Suzhou Univeristy	loong boat	20	3	The fourth Prize	1	2	1	4	4	1	2	2	1	2	2	23:00	3	07:30	8	0	0	0	0	0	0	0	0	0	0	0	0	2	2	5	1	4	2	2	4	2	5	1	2	3	3	4	1	5
1573	Suzhou Univeristy	Taekwondo	18	3	The Third Prize	2	1	2	3	3	1	2	1	1	1	1	23:00	30	08:00	7.5	2	2	0	1	2	1	0	0	0	0	2	0	1	1	2	5	2	5	4	2	2	2	5	5	4	5	2	3	4
1574	Suzhou Univeristy	Taekwondo	19	3	The First Prize	2	1	4	3	4	1	2	2	1	1	2	22:00	30	07:30	9	0	0	0	0	0	0	0	0	0	0	0	0	0	0	5	1	4	2	2	4	1	3	2	1	4	2	4	1	5
1575	Suzhou Univeristy	gymnastics	22	2	The First Prize	1	3	3	2	3	1	2	2	1	3	3	22:00	60	07:40	8	2	1	0	0	0	0	0	0	0	0	2	0	0	1	2	4	2	4	2	4	4	2	4	3	3	3	2	2	2
1576	Suzhou Univeristy	gymnastics	19	3	The Second Prize	2	2	4	3	2	1	2	1	1	3	3	23:00	5	07:30	7	1	0	0	0	0	0	0	0	1	1	1	0	0	0	2	5	2	4	5	2	3	4	4	4	2	3	1	2	3
1577	Suzhou Univeristy	gymnastics	19	2	The sixth Prize	2	1	4	4	4	1	2	1	1	3	3	01:00	30	07:50	6	2	2	0	1	2	0	2	2	2	0	1	0	3	2	2	5	3	4	4	4	3	3	4	4	3	5	2	3	2
1578	Suzhou Univeristy	Basketball	20	2	The Twelfth Prize	1	2	3	4	3	1	2	2	1	3	3	00:00	10	08:00	8	0	0	0	0	0	0	0	0	0	0	0	0	0	0	4	2	5	2	1	4	2	4	2	1	5	2	5	2	4
1579	Suzhou Univeristy	Taekwondo	19	3	The First Prize	2	1	3	3	4	1	2	2	1	1	2	23:00	30	07:30	7	0	0	0	0	0	0	0	0	0	0	1	0	0	0	2	4	3	4	4	2	4	4	4	4	2	4	1	4	2
1580	Suzhou Univeristy	loong boat	20	3	The Third Prize	2	2	2	4	4	1	2	1	1	2	1	00:00	30	07:30	7	3	2	0	2	0	3	2	0	1	0	1	0	2	1	5	1	3	2	1	4	2	5	1	3	4	2	5	2	5
1581	Suzhou Univeristy	gymnastics	22	2	The First Prize	1	4	3	2	3	1	2	2	1	3	4	22:30	30	08:00	8	2	2	2	0	0	0	2	0	0	0	1	0	0	0	1	5	2	4	3	2	4	2	5	4	1	4	1	2	2
1582	Suzhou Univeristy	loong boat	19	3	The fourth Prize	2	2	1	4	4	1	2	2	1	2	1	23:30	20	07:30	7	0	0	0	0	0	0	0	0	0	0	1	0	2	1	2	5	3	4	2	2	4	2	4	4	2	4	2	4	4
1583	Suzhou Univeristy	wushu routine	19	2	The First Prize	2	2	4	3	1	1	2	1	1	2	2	00:30	15	07:30	7	1	2	0	3	2	3	1	0	3	3	1	0	3	2	3	3	4	1	3	2	1	3	2	3	3	4	1	2	3
1584	Suzhou Univeristy	Basketball	20	4	nothing	1	1	4	3	4	1	2	1	1	3	3	23:30	5	07:30	7	1	1	0	0	0	1	1	0	0	1	0	0	3	1	2	4	2	3	4	2	3	3	4	4	5	4	2	2	3
1585	Suzhou Univeristy	Aerobics Cheerleading	19	3	The Second Prize	2	2	3	4	4	1	2	2	1	3	2	23:30	30	07:10	7	2	1	1	0	0	0	0	1	0	0	1	0	0	1	2	4	3	4	3	2	2	4	4	3	2	4	2	2	3
1586	Suzhou Univeristy	loong boat	23	3	The Second Prize	1	4	2	4	4	1	2	2	1	2	2	22:00	60	06:45	7	2	2	0	0	0	0	3	0	0	0	2	0	2	1	2	4	2	3	4	2	2	2	4	4	2	5	2	3	3
1587	Suzhou Univeristy	volleyball	19	2	The Second Prize	1	2	3	3	4	3	2	2	1	2	3	23:30	15	07:35	7	1	3	1	2	2	1	1	2	2	0	2	1	2	2	2	4	3	3	4	3	2	3	3	4	2	3	2	1	2
1588	Suzhou Univeristy	gymnastics	21	3	The Second Prize	2	4	3	3	4	1	2	2	1	2	3	23:30	10	08:30	8	0	0	2	0	0	0	0	0	0	0	0	0	0	0	2	4	2	4	3	2	2	2	4	1	1	5	1	2	1
1589	Suzhou Univeristy	wushu routine	18	4	nothing	2	1	4	3	4	1	2	2	1	3	1	00:00	15	07:00	6.5	2	0	0	3	2	3	3	2	2	2	2	0	3	2	4	1	3	2	1	4	2	5	2	2	4	1	3	2	4
1590	Suzhou Univeristy	Taekwondo	18	3	The Second Prize	2	2	4	3	4	1	2	2	1	2	2	01:00	30	07:50	6	2	0	1	1	1	2	1	2	0	0	1	0	3	1	3	4	3	4	3	2	4	2	4	3	2	4	1	2	2
1591	Suzhou Univeristy	Taekwondo	19	3	The Second Prize	2	2	3	3	4	2	2	2	1	1	1	23:00	5	07:30	8	1	2	2	0	0	0	0	1	0	0	1	0	1	1	4	1	4	2	1	5	2	3	1	2	5	1	4	2	4
1592	Suzhou Univeristy	gymnastics	19	3	The Second Prize	1	1	2	4	4	1	1	1	1	3	4	23:00	5	06:30	7	0	0	0	0	0	0	0	0	0	0	0	0	0	0	5	1	5	2	1	4	2	5	2	1	5	1	4	2	4
1593	Suzhou Univeristy	loong boat	21	3	The Third Prize	1	3	2	4	1	3	2	1	1	2	2	22:00	120	08:00	8	0	1	0	0	2	0	0	0	0	0	0	0	2	1	2	5	2	2	3	2	2	2	4	3	3	3	2	2	3
1594	Suzhou Univeristy	Taekwondo	20	3	The Second Prize	2	2	4	3	4	1	2	2	1	1	1	22:00	15	07:40	8	1	1	0	0	1	0	0	0	0	0	1	0	0	0	2	5	3	3	3	3	2	2	3	4	2	4	2	2	3
1595	Suzhou Univeristy	gymnastics	21	4	nothing	2	1	1	4	4	1	2	2	1	3	2	23:30	3	08:30	8	0	0	0	0	0	0	0	0	0	0	0	0	0	1	4	4	4	3	2	2	3	4	4	4	2	4	2	2	3
1596	Suzhou Univeristy	gymnastics	18	3	The fifth Prize	2	1	3	3	4	1	2	1	1	3	3	23:40	15	07:30	7	0	1	0	0	0	0	0	0	0	1	0	0	0	0	3	5	4	3	3	3	4	2	4	3	4	3	2	2	4
1597	Suzhou Univeristy	Athletics	21	3	The Third Prize	1	4	4	3	4	1	2	2	1	3	2	23:00	30	06:30	6	1	1	0	0	0	0	0	0	1	0	1	0	2	1	2	5	3	4	2	2	2	3	4	4	3	4	1	2	5
1598	Suzhou Univeristy	gymnastics	19	3	The Third Prize	2	2	4	2	4	1	2	1	1	3	3	23:00	30	07:20	7	2	1	1	0	0	1	1	2	0	0	1	0	1	1	4	1	2	1	3	3	2	3	1	2	5	2	3	2	3
1599	Suzhou Univeristy	loong boat	21	3	The Second Prize	1	3	2	4	4	1	2	2	1	2	2	23:30	10	07:30	8	0	1	0	0	0	0	0	0	0	0	0	0	0	0	1	5	2	5	1	4	2	5	2	2	4	3	4	2	3
1600	Suzhou Univeristy	loong boat	20	3	The fourth Prize	2	2	1	4	4	1	2	2	1	2	1	23:00	15	07:20	8	2	2	2	3	3	3	3	2	3	2	1	0	2	1	4	1	3	2	2	4	2	5	2	3	4	1	5	2	4
1601	Suzhou Univeristy	wushu routine	19	2	The Tenth Prize	2	2	4	3	4	1	2	2	1	2	2	00:00	20	07:35	7	0	0	0	0	0	0	0	1	0	0	1	0	1	1	4	1	3	3	4	2	2	3	4	4	2	4	2	4	3
1602	Suzhou Univeristy	Athletics	22	2	The First Prize	2	4	4	3	2	1	2	1	1	3	2	22:30	30	07:15	7	2	3	2	0	2	3	2	0	2	2	2	0	3	3	3	4	2	2	2	2	2	2	3	4	2	4	3	3	4
1603	Suzhou Univeristy	volleyball	21	2	The Thirteenth Prize	2	4	4	4	4	1	2	2	1	1	3	00:00	10	08:00	8	1	0	0	0	0	1	0	0	0	0	1	0	0	0	5	2	4	1	2	3	2	5	1	2	4	3	4	1	5
1604	Suzhou Univeristy	Wu Shu Sanda	18	3	nothing	1	1	4	4	4	3	2	1	1	1	1	00:00	30	07:40	7	0	1	0	0	0	0	2	2	0	0	0	0	0	0	4	3	2	3	2	3	4	3	4	4	3	5	2	2	3
1605	Suzhou Univeristy	volleyball	20	2	The Thirteenth Prize	2	2	4	3	4	1	2	1	1	3	2	23:30	30	08:00	7	0	2	0	0	0	0	0	1	0	0	1	0	2	0	1	4	2	3	4	3	4	2	4	4	2	4	4	4	2
1606	Suzhou Univeristy	wushu routine	18	2	The Third Prize	1	1	4	3	4	1	2	1	1	2	3	00:00	30	08:00	7.5	2	1	0	1	2	2	2	0	2	0	1	0	2	2	5	1	4	2	1	4	1	3	2	1	4	1	4	3	5
1607	Suzhou Univeristy	volleyball	21	2	The Thirteenth Prize	2	4	4	4	4	1	2	1	1	2	4	22:00	30	09:00	10	2	2	2	2	2	2	0	2	2	0	0	1	2	0	3	1	4	2	2	4	2	5	1	2	4	2	3	1	5
1608	Suzhou Univeristy	loong boat	20	3	The fourth Prize	1	2	1	4	4	2	2	1	1	2	2	00:00	30	07:30	7	1	1	1	0	0	0	0	0	0	0	1	0	0	0	4	1	3	1	1	4	2	5	2	1	4	2	5	2	4
1609	Suzhou Univeristy	wushu routine	19	2	The Second Prize	1	1	4	4	1	1	2	2	1	3	3	23:00	5	07:30	8	1	0	0	0	0	0	0	0	0	0	1	0	1	1	2	2	2	2	2	2	2	2	4	4	2	4	1	3	2
1610	Suzhou Univeristy	wushu routine	19	3	The Third Prize	1	2	4	4	3	1	2	1	1	1	2	00:30	60	07:20	6	2	1	0	1	0	0	0	2	2	2	2	0	3	1	2	5	2	3	3	4	3	3	4	3	2	5	2	3	2
1611	Suzhou Univeristy	wushu routine	18	2	The eighth Prize	2	1	4	4	4	1	2	1	1	3	4	00:30	10	07:20	6	0	2	0	0	0	1	0	1	0	2	1	0	1	1	2	3	2	4	4	4	3	3	4	5	2	4	1	1	2
1612	Suzhou Univeristy	wushu routine	19	4	nothing	2	1	1	4	1	1	2	2	1	2	3	23:00	5	07:30	8	0	0	2	0	1	1	1	1	0	0	0	0	1	0	5	1	4	2	1	4	1	3	2	1	4	2	4	1	5
1613	Suzhou Univeristy	wushu routine	19	3	The First Prize	1	1	3	4	4	2	2	2	1	3	3	23:30	10	07:10	7	1	1	1	0	1	0	1	0	0	0	1	0	2	1	2	4	2	3	4	2	2	3	4	5	2	4	2	2	4
1614	Suzhou Univeristy	wushu routine	18	3	The First Prize	1	1	4	4	3	1	2	1	1	3	3	23:00	5	07:00	8	1	2	0	1	3	2	2	0	1	0	1	0	2	1	4	1	4	2	1	4	2	1	2	2	4	1	5	2	4
1615	Suzhou Univeristy	wushu routine	20	3	The Third Prize	1	1	3	4	3	1	1	1	1	3	1	23:30	5	07:30	8	2	2	0	0	1	0	0	0	1	0	1	0	1	1	2	4	2	4	4	2	3	3	4	4	2	4	2	4	2
1616	Suzhou Univeristy	wushu routine	20	2	The First Prize	2	3	4	4	4	1	2	2	1	2	2	00:00	60	08:00	7	2	0	0	0	0	0	0	3	0	0	2	1	2	1	2	3	1	4	2	5	2	4	1	1	1	2	1	2	1
1617	Suzhou Univeristy	loong boat	20	3	The Second Prize	2	3	1	4	1	1	2	2	1	2	2	23:00	30	07:20	8	1	2	1	0	0	2	1	1	1	0	1	0	2	2	4	1	3	1	2	5	2	3	1	2	4	1	5	2	4
1618	Suzhou Univeristy	wushu routine	20	2	The Second Prize	2	3	4	4	4	1	2	2	1	3	2	01:10	20	07:30	6	1	1	1	0	1	0	0	1	0	0	1	0	2	1	2	4	2	4	4	2	2	2	4	4	2	4	2	2	2
1619	Anhui Normal University	Taekwondo	22	3	The Third Prize	2	3	4	4	1	1	2	1	1	2	2	01:00	180	07:30	5	2	3	1	0	3	2	3	3	3	2	1	1	2	1	5	3	4	2	2	4	2	4	2	2	2	4	4	2	2
1620	Fudan University	volleyball	20	2	The fifth Prize	2	2	4	3	4	1	2	1	1	2	2	01:00	30	09:30	8	2	2	0	0	3	2	0	0	0	0	2	0	3	3	4	4	4	1	2	5	1	4	2	2	3	4	2	2	2
1621	Suzhou Univeristy	loong boat	19	2	The fourth Prize	1	2	1	4	2	2	2	1	1	1	2	00:00	30	07:30	7	3	3	0	3	2	0	0	0	0	3	2	0	3	3	3	3	3	3	3	3	3	3	2	3	3	2	3	3	3
1622	Fudan University	volleyball	19	3	The First Prize	2	2	4	3	4	1	2	1	1	2	2	00:00	15	08:50	8.5	1	1	0	1	0	0	0	1	1	0	0	0	1	2	3	3	3	3	2	3	3	3	3	3	3	3	1	3	3
1623	Anhui Normal University	Basketball	21	2	The Eleventh Prize	2	3	4	4	3	1	2	1	1	2	2	23:00	30	08:00	8.5	2	1	1	0	1	1	1	0	1	3	2	0	1	1	5	1	4	2	1	4	2	4	2	1	4	2	3	1	5
1624	Anhui Normal University	exercise training	22	2	The eighth Prize	2	3	4	4	4	1	2	1	1	2	2	22:00	120	07:30	7	3	1	2	0	1	0	0	1	0	1	1	0	1	1	2	4	2	3	3	3	3	3	3	4	2	4	2	2	2
1625	Fudan University	volleyball	17	3	The fifth Prize	2	1	4	3	3	1	2	1	1	3	4	23:00	10	09:00	10	2	0	0	0	0	2	0	0	0	0	1	0	2	1	4	1	4	2	3	5	2	4	1	1	4	2	5	2	4
1626	Anhui Normal University	Athletics	22	3	The First Prize	1	3	4	4	4	1	1	2	1	3	3	00:00	10	08:00	8	1	1	0	1	2	3	1	2	3	0	1	0	1	1	4	2	3	3	2	4	2	3	3	2	3	3	1	1	3
1627	Suzhou Univeristy	Wu Shu Sanda	20	3	The First Prize	1	1	3	4	1	1	1	2	1	1	1	23:30	20	08:00	8	2	1	0	0	0	0	0	0	0	0	1	0	3	1	4	1	5	2	2	4	1	3	2	1	5	2	4	2	5
1628	Hebei Sport University	Wu Shu Sanda	22	2	The First Prize	1	3	3	4	4	1	2	1	1	2	2	23:00	60	07:00	7	2	2	2	1	0	0	0	0	0	0	1	0	0	1	2	4	2	4	4	2	2	2	4	4	3	5	1	5	4
1629	Suzhou Univeristy	Athletics	19	3	The fourth Prize	1	2	4	4	4	1	2	1	1	2	3	22:00	10	07:40	9	1	2	0	0	0	0	0	0	0	0	0	0	1	1	4	1	4	2	1	4	2	5	2	1	4	2	4	2	4
1630	Fudan University	volleyball	20	2	The Second Prize	1	2	4	3	4	1	2	1	1	3	4	01:00	5	11:00	10	0	0	3	0	0	0	0	0	0	0	0	0	3	2	5	1	4	2	1	4	2	4	1	2	4	2	4	1	5
1631	Anhui Normal University	Taekwondo	21	3	The First Prize	1	3	1	4	3	1	1	1	1	1	2	23:00	30	07:20	7	2	1	0	0	0	1	1	1	1	0	1	0	0	1	1	3	2	4	2	2	2	2	4	2	2	2	2	2	2
1632	Anhui Normal University	Taekwondo	19	3	The First Prize	1	3	1	4	1	1	1	2	1	1	2	23:00	40	07:30	7	2	0	0	0	3	0	0	0	0	0	1	0	2	1	3	4	2	4	4	2	4	2	4	2	2	2	2	2	3
1633	Anhui Normal University	Taekwondo	19	2	The Second Prize	2	2	1	4	4	1	2	2	1	2	1	23:50	10	07:25	7	0	1	0	1	1	1	1	0	1	0	1	0	2	1	4	1	4	2	2	5	1	4	2	1	4	2	5	2	4
1634	Anhui Normal University	Taekwondo	22	2	nothing	1	2	4	4	1	1	1	1	1	1	1	02:00	120	07:20	4	2	2	1	2	1	1	1	1	1	2	3	0	3	3	3	3	3	1	2	3	1	3	2	2	3	3	3	2	3
1635	Anhui Normal University	Taekwondo	22	2	The First Prize	2	3	4	2	1	1	2	1	1	2	2	00:00	10	07:30	7	2	2	1	0	1	1	0	1	1	1	1	0	0	1	3	4	2	3	3	3	3	3	3	3	3	3	2	3	3
1636	Anhui Normal University	Taekwondo	21	4	nothing	2	3	4	4	1	1	2	2	1	2	3	23:00	20	07:45	8	2	1	2	0	1	2	0	2	0	0	1	0	1	0	4	1	4	1	2	4	2	5	1	2	4	1	4	2	4
1637	Jiangxi Normal University	Wu Shu Sanda	21	2	The fifth Prize	1	3	2	4	1	2	1	1	1	2	1	23:30	30	07:30	8	0	0	1	0	1	1	1	0	0	0	1	0	1	1	4	2	3	1	2	5	1	4	2	1	5	1	3	2	4
1638	Jiangxi Normal University	Wu Shu Sanda	21	2	The Third Prize	1	3	4	4	1	1	1	1	1	2	3	00:30	30	07:00	6	3	3	3	0	3	0	0	1	3	3	2	0	3	2	3	2	4	2	2	3	1	4	2	2	4	2	5	2	3
1639	Jiangxi Normal University	Wu Shu Sanda	20	2	The Second Prize	2	3	3	4	3	3	2	1	1	1	2	22:00	10	07:30	8	1	1	0	0	0	0	2	0	0	0	0	0	0	0	2	2	2	2	2	2	3	2	2	3	1	3	2	2	2
1640	Jiangxi Normal University	Wu Shu Sanda	20	2	The Second Prize	2	3	3	4	1	1	2	2	1	2	2	23:00	30	07:00	7.5	2	2	2	0	0	0	0	0	0	0	0	0	0	0	5	2	4	2	1	4	2	4	2	1	5	2	4	2	4
1641	Jiangxi Normal University	Wu Shu Sanda	21	2	The Second Prize	1	3	4	3	1	1	2	1	1	2	3	00:00	30	11:00	10	1	0	0	0	1	1	0	1	1	2	2	0	2	3	3	4	3	4	4	4	2	3	4	3	2	4	2	2	2
1642	Jiangxi Normal University	Wu Shu Sanda	20	2	The fifth Prize	1	2	4	4	4	1	2	2	1	1	3	23:30	30	07:30	7	3	2	0	0	2	2	3	1	0	0	2	2	2	1	5	1	4	2	2	2	2	4	1	2	4	2	5	1	4
1643	Jiangxi Normal University	Wu Shu Sanda	19	2	The Second Prize	1	2	4	4	1	1	2	2	1	2	2	23:30	60	09:30	8	2	0	1	0	0	0	2	0	0	0	0	0	0	1	2	3	2	2	2	1	1	1	2	2	3	3	2	1	3
1644	Jiangxi Normal University	Wu Shu Sanda	19	2	The First Prize	1	2	4	4	1	1	1	1	1	2	2	23:00	30	09:00	9	0	0	0	0	0	0	0	0	0	0	1	0	0	0	3	4	3	4	3	2	4	3	3	3	3	4	2	2	4
1645	Jiangxi Normal University	Wu Shu Sanda	19	2	The Second Prize	1	2	4	4	1	1	2	1	1	2	2	23:30	30	09:00	9	2	0	0	0	2	0	0	0	0	0	0	0	0	1	5	2	4	3	2	5	1	4	2	1	4	1	5	2	4
1646	Jiangxi Normal University	Wu Shu Sanda	19	2	The Second Prize	2	2	3	4	2	1	2	1	1	2	1	22:30	10	06:30	8	0	0	0	0	0	0	0	0	0	0	0	0	0	0	4	1	3	2	2	5	1	4	1	2	4	3	5	2	4
1647	Jiangxi Normal University	Wu Shu Sanda	21	4	nothing	1	2	4	4	1	1	1	2	1	2	3	23:30	5	08:00	8.5	0	0	0	0	0	0	0	0	0	1	0	0	1	0	2	5	2	4	4	1	4	2	5	4	2	4	1	2	2
1648	Jiangxi Normal University	Wu Shu Sanda	19	2	The First Prize	2	2	4	4	3	1	2	2	1	2	2	23:00	15	08:30	9	1	3	0	2	0	0	2	0	3	2	1	0	2	1	3	1	3	2	1	4	2	4	2	1	5	1	4	2	5
1649	Jiangxi Normal University	Wu Shu Sanda	21	3	The First Prize	1	2	1	4	1	1	2	2	1	2	2	23:00	60	08:00	8	1	1	1	1	1	1	1	1	1	0	1	0	1	1	4	1	4	3	1	4	2	4	1	3	4	2	5	2	3
1650	Jiangxi Normal University	Wu Shu Sanda	20	3	The First Prize	1	2	4	4	1	3	2	2	1	2	2	22:30	20	09:00	9	0	0	0	0	0	0	0	0	0	0	0	0	0	0	4	2	4	2	1	5	2	5	2	1	3	2	4	2	5
1651	Jiangxi Normal University	Wu Shu Sanda	21	3	The Third Prize	1	2	3	4	1	1	1	2	1	3	1	23:00	10	08:30	9	1	1	0	1	1	0	0	0	0	0	0	0	1	0	2	3	3	2	2	2	2	2	2	2	3	2	2	2	2
1652	Jiangxi Normal University	Wu Shu Sanda	20	4	nothing	2	2	2	4	4	1	2	2	1	2	2	23:00	10	07:20	8	1	0	1	0	0	0	0	0	0	0	1	0	0	0	4	2	5	1	2	3	2	4	1	2	4	1	4	2	5
1653	Jiangxi Normal University	Wu Shu Sanda	24	2	The Third Prize	1	3	4	2	4	1	1	1	1	3	4	00:00	10	07:00	7	0	0	0	0	0	0	0	0	0	0	1	0	3	1	4	1	3	2	1	4	2	5	1	1	4	2	5	1	3
1654	Jiangxi Normal University	Wu Shu Sanda	22	2	The Third Prize	1	4	4	2	1	1	2	1	1	3	1	22:00	120	06:00	7	2	1	1	0	0	0	0	0	1	0	2	0	1	1	2	4	4	2	2	4	2	2	4	2	4	4	2	2	4
1655	Jiangxi Normal University	Taekwondo	19	2	The eighth Prize	1	2	4	3	3	1	2	1	1	1	1	23:30	15	07:30	7	2	3	0	0	0	1	1	0	0	0	1	0	1	0	2	3	3	2	2	3	4	3	3	4	3	4	3	2	3
1656	Jiangxi Normal University	Taekwondo	17	4	nothing	2	1	4	3	4	1	2	1	1	3	4	01:00	30	07:00	5.5	2	1	0	0	0	1	0	0	0	0	1	0	1	1	4	2	5	1	2	4	3	4	2	1	5	1	5	2	4
1657	Jiangxi Normal University	gymnastics	20	2	The Third Prize	1	3	4	4	4	1	1	2	1	2	2	00:00	5	08:00	8	2	2	2	2	2	2	2	2	2	2	2	2	2	2	4	4	4	4	3	4	4	4	4	4	4	4	3	4	4
1658	Jiangxi Normal University	Athletics	18	3	22.89s	1	1	1	4	1	1	2	2	1	3	1	00:00	60	07:00	6	0	0	1	0	0	0	0	0	1	0	1	0	0	0	2	2	2	2	2	2	2	2	2	3	2	2	2	2	2
1659	Jiangxi Normal University	Taekwondo	20	2	The eighth Prize	1	2	4	3	1	1	2	1	1	2	3	00:30	10	07:40	7	1	0	0	0	0	0	0	0	0	0	1	0	0	0	4	1	4	2	1	5	3	5	1	2	4	1	4	1	4
1660	Jiangxi Normal University	Taekwondo	20	2	The Second Prize	2	2	4	3	1	1	2	1	1	1	2	23:00	30	07:30	7	2	2	2	0	0	0	0	0	0	0	1	0	0	1	2	5	3	3	2	3	2	2	3	3	3	3	3	3	3
1661	Jiangxi Normal University	Taekwondo	19	2	The eighth Prize	2	2	4	3	1	1	2	1	1	2	3	23:30	5	08:00	8.5	0	0	0	0	0	0	0	0	0	0	0	0	0	0	5	1	5	2	1	4	2	4	1	1	4	2	4	3	4
1662	Jiangxi Normal University	Taekwondo	20	2	The fifth Prize	1	1	4	3	1	1	2	2	1	2	2	23:00	12	07:00	8	1	0	0	1	0	0	0	0	0	0	1	0	0	0	4	1	4	2	2	5	2	3	1	2	4	1	5	1	4
1663	Jiangxi Normal University	Taekwondo	19	2	The eighth Prize	2	2	4	3	4	1	2	2	1	2	3	23:00	30	07:00	8	1	1	1	1	0	2	0	2	1	0	0	0	2	0	2	2	2	1	2	1	1	2	1	2	1	1	2	2	2
1664	Jiangxi Normal University	Taekwondo	20	2	The eighth Prize	2	2	4	3	4	1	2	2	1	2	3	23:00	30	07:00	7.5	0	0	0	0	0	0	0	3	0	0	0	0	0	0	3	1	3	1	1	4	2	5	1	3	5	1	4	1	4
1665	Jiangxi Normal University	Taekwondo	21	2	The fifth Prize	2	3	4	3	2	1	2	1	2	1	1	00:00	10	07:40	7.5	0	0	0	0	0	0	0	0	0	0	0	0	0	0	4	1	4	2	2	5	2	4	1	1	4	2	3	1	2
1666	Jiangxi Normal University	Taekwondo	20	4	nothing	2	1	4	3	4	1	2	1	1	1	2	01:00	30	11:00	9.5	0	0	0	0	1	1	0	0	1	0	1	0	0	1	4	1	4	2	1	4	2	4	1	2	5	1	4	2	4
1667	Jiangxi Normal University	Taekwondo	18	3	The First Prize	2	1	1	3	3	1	2	1	1	2	2	23:30	30	07:30	7.5	1	0	1	0	0	0	0	0	1	0	1	0	1	1	5	1	4	2	2	3	1	5	2	1	4	2	4	1	4
1668	Jiangxi Normal University	Taekwondo	20	2	The First Prize	2	3	4	3	2	1	2	2	1	2	2	23:00	60	07:30	7.5	2	1	1	0	1	1	1	1	1	0	1	0	1	1	4	4	2	3	2	3	3	3	3	2	2	2	2	2	3
1669	Jiangxi Normal University	Athletics	19	4	nothing	2	2	4	4	3	1	2	1	1	3	1	23:00	5	07:20	8	2	0	0	0	0	0	0	0	0	0	0	0	0	0	3	3	3	2	2	2	4	4	4	2	4	5	4	4	4
1670	Jiangxi Normal University	Athletics	21	4	nothing	1	3	2	4	2	1	2	2	1	3	4	23:30	20	07:10	7	1	0	0	0	0	0	1	2	2	1	1	0	2	1	2	5	2	4	4	2	2	2	4	2	2	2	1	1	4
1671	Jiangxi Normal University	Taekwondo	20	2	The Second Prize	2	2	4	3	3	1	2	1	1	1	2	23:00	5	07:00	8	0	0	1	0	0	1	1	1	0	0	1	0	2	0	5	1	4	2	2	4	1	3	1	2	5	1	4	2	4
1672	Jiangxi Normal University	Athletics	19	2	11.69s	1	2	1	4	1	1	2	2	1	3	3	00:00	10	07:15	7	0	0	1	0	1	0	0	1	1	0	1	0	1	1	4	1	4	2	1	3	1	4	2	1	5	2	4	1	3
1673	Jiangxi Normal University	Taekwondo	20	3	The Second Prize	1	1	4	3	4	1	1	1	1	2	2	00:00	30	08:00	8	2	2	1	0	0	0	2	0	0	0	1	0	3	1	2	3	1	3	4	1	3	3	2	1	2	2	1	1	1
1674	Jiangxi Normal University	Taekwondo	21	2	The Third Prize	2	3	4	3	1	1	2	2	1	2	2	22:30	60	07:30	7	3	1	2	0	1	1	0	0	0	0	1	0	1	1	5	3	4	2	1	4	2	5	1	2	5	2	3	1	4
1675	Jiangxi Normal University	Taekwondo	18	3	The fifth Prize	2	1	4	3	4	1	1	2	1	2	2	23:00	30	08:20	8	0	0	2	0	0	2	0	2	2	0	1	0	1	0	4	2	3	2	2	5	2	4	1	2	4	3	4	2	5
1676	Jiangxi Normal University	Athletics	17	4	nothing	2	1	3	4	1	1	2	2	1	2	2	00:00	30	07:00	6.5	2	1	1	1	1	1	1	1	1	1	1	0	2	1	2	4	3	3	3	3	3	3	3	3	3	3	3	3	3
1677	Jiangxi Normal University	Athletics	19	4	nothing	2	1	2	4	3	1	2	1	1	3	1	00:30	20	07:00	6	1	1	1	0	0	1	1	1	1	0	1	1	1	1	2	5	4	4	4	4	4	4	4	4	4	4	4	4	4
1678	Jiangxi Normal University	Taekwondo	19	4	nothing	2	1	4	3	3	3	2	2	1	2	2	00:30	60	08:30	7	2	2	0	0	1	2	2	1	1	0	1	0	1	1	2	2	2	2	2	2	2	2	4	4	2	4	2	4	4
1679	Jiangxi Normal University	swimming	19	2	The Third Prize	2	3	4	3	4	1	2	1	1	3	3	23:00	20	08:00	8.5	1	0	0	0	0	0	0	0	0	0	1	0	0	0	2	5	2	5	5	2	5	2	5	5	2	5	2	3	3
1680	Jiangxi Normal University	Taekwondo	18	3	The Second Prize	2	1	4	3	4	3	2	1	1	2	2	00:00	2	08:00	8	1	0	2	0	0	0	0	1	0	0	1	0	1	1	2	4	3	3	3	2	3	4	4	4	4	5	1	3	4
1681	Jiangxi Normal University	Taekwondo	18	2	The Third Prize	2	1	3	3	4	1	1	1	1	2	2	01:00	120	11:00	8	3	2	0	1	1	2	1	0	2	2	1	1	1	1	2	3	4	2	2	2	3	4	4	4	3	5	2	1	2
1682	Jiangxi Normal University	Athletics	19	4	nothing	2	1	2	4	1	2	2	2	1	2	2	23:30	25	07:10	7	3	0	1	0	0	1	2	0	2	2	1	0	1	1	3	5	5	2	3	3	4	3	4	4	5	5	2	4	5
1683	Jiangxi Normal University	Taekwondo	18	3	The Second Prize	1	1	4	3	3	2	1	1	1	2	2	23:00	1	08:20	9	0	0	0	0	0	0	0	0	0	0	0	0	0	0	1	1	1	1	4	1	4	2	4	4	4	4	1	4	1
1684	Jiangxi Normal University	Taekwondo	20	3	The Second Prize	2	1	4	3	3	3	2	2	1	2	4	23:00	20	08:30	8	0	1	0	0	0	0	0	0	0	0	2	0	1	1	2	4	3	2	3	2	2	3	3	4	3	3	2	3	3
1685	Jiangxi Normal University	Athletics	19	3	The fifth Prize	2	1	2	4	1	1	2	1	1	3	4	00:00	10	07:00	7	0	0	0	0	0	0	0	1	1	0	0	0	3	2	2	2	3	2	2	2	2	2	2	2	2	4	2	2	2
1686	Jiangxi Normal University	Taekwondo	18	4	nothing	2	1	3	3	4	1	2	1	1	2	2	00:00	5	09:00	9	1	1	0	0	0	0	1	0	1	0	1	0	0	0	2	4	2	4	4	2	4	2	4	4	2	4	2	2	4
1687	Jiangxi Normal University	Taekwondo	22	2	The Third Prize	1	3	4	3	3	1	2	2	1	3	2	22:30	10	07:30	9	0	0	1	0	1	0	0	0	0	0	0	0	0	0	4	1	3	2	2	4	1	5	2	2	4	2	5	3	4
1688	Jiangxi Normal University	Athletics	18	4	nothing	2	1	2	4	2	1	2	1	1	3	4	23:00	1	07:15	8	0	0	1	0	0	0	0	0	0	0	0	0	0	0	5	2	4	2	1	4	2	4	1	2	5	2	4	2	1
1689	Jiangxi Normal University	Taekwondo	18	3	The First Prize	2	1	3	3	3	1	2	1	1	2	2	23:00	10	08:00	9	1	0	0	0	1	0	0	0	0	0	1	0	0	0	3	1	4	2	1	5	2	3	2	1	5	2	4	2	5
1690	Jiangxi Normal University	Taekwondo	19	4	nothing	2	2	4	3	4	1	2	1	1	2	2	01:00	15	07:30	6.5	2	1	0	3	0	0	3	2	0	0	1	0	2	2	4	4	4	3	3	2	4	3	4	2	3	4	2	2	4
1691	Jiangxi Normal University	Athletics	18	4	nothing	1	1	1	4	1	1	2	1	2	2	2	23:30	10	07:30	8	2	1	0	1	0	0	2	2	0	0	1	0	3	1	2	4	4	2	4	2	4	4	4	4	2	4	2	2	4
1692	Jiangxi Normal University	Athletics	19	4	nothing	1	1	2	4	1	3	2	1	1	3	2	23:30	50	08:30	7	3	2	0	1	1	1	2	1	2	0	2	0	2	1	2	4	2	4	4	2	2	4	4	5	2	5	2	4	1
1693	Jiangxi Normal University	gymnastics	20	2	The First Prize	1	3	1	3	3	1	1	1	1	2	1	01:00	1	07:20	6	0	0	0	0	0	0	0	0	0	0	0	0	0	0	4	2	5	2	1	3	2	5	2	1	3	2	4	3	5
1694	Jiangxi Normal University	Athletics	20	4	nothing	1	1	2	4	1	1	1	1	1	2	2	23:30	10	07:30	8	0	0	0	0	0	0	0	0	0	0	1	0	1	1	2	4	3	4	3	2	2	4	4	4	3	5	2	2	3
1695	Jiangxi Normal University	Taekwondo	18	3	The First Prize	2	1	3	3	2	1	2	1	1	1	2	23:00	30	08:00	8.5	1	1	1	2	0	0	1	1	1	0	1	0	0	0	2	4	3	4	4	3	3	3	4	4	3	3	2	2	3
1696	Jiangxi Normal University	Athletics	19	3	nothing	1	1	1	4	4	1	2	1	1	2	2	23:30	20	07:10	7	2	2	1	0	0	0	3	0	0	2	2	0	3	1	2	4	3	4	2	2	2	3	4	2	3	5	2	2	3
1697	Jiangxi Normal University	Athletics	19	4	nothing	1	1	2	4	1	1	2	1	1	3	1	00:00	1	07:20	7	0	0	0	0	1	0	2	1	0	0	1	0	2	1	2	5	2	3	3	3	2	3	4	4	2	2	1	2	3
1698	Jiangxi Normal University	Athletics	18	4	nothing	2	1	2	4	1	1	2	1	2	2	1	23:20	20	07:00	7	2	2	0	0	0	0	0	0	0	0	2	0	1	1	3	3	2	2	3	3	2	2	2	2	2	3	2	2	2
1699	Jiangxi Normal University	Athletics	20	4	nothing	1	1	3	4	3	3	2	1	1	2	1	00:00	10	07:00	7	0	0	0	0	0	0	0	0	0	0	1	0	0	0	5	1	3	2	1	4	3	5	1	2	4	2	5	2	5
1700	Jiangxi Normal University	Athletics	19	3	1h19min	2	1	3	4	3	1	2	2	1	3	4	23:00	20	07:30	7	1	3	0	0	0	0	1	1	0	0	2	0	2	0	2	2	2	5	1	4	2	4	3	2	3	2	1	2	4
1701	Jiangxi Normal University	Taekwondo	19	3	The First Prize	2	1	3	3	4	1	2	2	1	2	2	23:00	10	09:00	10	0	1	0	0	0	0	0	0	0	1	1	0	0	1	4	1	4	2	1	5	2	4	2	1	4	1	5	2	4
1702	Jiangxi Normal University	tennis	21	2	The fifth Prize	2	3	3	4	1	1	2	2	1	1	2	22:00	50	07:00	8	0	1	0	0	0	0	0	0	0	0	1	0	0	0	3	5	4	3	3	3	3	3	2	2	3	3	3	2	3
1703	Jiangxi Normal University	Athletics	18	4	nothing	1	1	1	4	1	1	2	1	1	3	2	23:00	12	07:20	8	0	0	0	0	0	0	0	0	0	0	1	0	0	1	2	4	3	4	4	2	3	3	4	4	2	3	2	2	3
1704	Jiangxi Normal University	Athletics	20	3	11.08s	1	1	2	4	1	1	2	1	1	3	3	22:00	10	07:00	9	2	2	1	0	0	0	2	0	0	0	1	0	1	1	2	1	2	2	3	3	1	3	3	4	3	3	1	1	4
1705	Jiangxi Normal University	Athletics	19	4	nothing	1	1	2	4	1	3	1	2	1	2	3	01:00	60	07:20	5	3	3	3	2	1	2	1	1	2	3	3	0	3	3	5	2	4	3	4	5	2	5	2	1	3	3	4	1	5
1706	Jiangxi Normal University	Athletics	20	4	nothing	1	1	2	4	1	3	2	2	1	3	4	23:30	20	07:10	7	2	1	0	0	0	0	2	1	0	2	2	0	1	0	2	4	3	4	4	2	4	3	4	4	2	3	2	2	3
1707	Jiangxi Normal University	Athletics	18	2	11.5s	1	1	2	4	1	1	2	2	1	3	3	23:30	30	07:00	7	2	2	0	0	0	1	1	0	0	0	1	0	1	1	2	2	3	2	2	3	2	3	4	3	3	4	2	1	3
1708	Jiangxi Normal University	Taekwondo	19	3	The First Prize	2	1	2	3	4	1	1	1	1	2	2	23:30	10	07:30	8	1	1	0	0	0	0	0	1	0	0	0	0	0	0	1	5	3	5	5	1	4	2	5	5	1	5	1	5	3
1709	Jiangxi Normal University	Athletics	21	2	52.54s	1	4	3	3	1	1	2	2	1	3	3	00:00	1	06:00	6	1	0	0	0	0	0	0	0	0	0	0	0	0	0	4	2	5	1	2	4	2	4	3	1	5	2	4	2	5
1710	Jiangxi Normal University	Taekwondo	20	3	The First Prize	1	1	3	3	1	1	2	2	1	3	2	23:30	30	08:00	8	1	1	0	0	0	1	1	1	0	0	1	0	1	1	4	2	3	1	1	4	3	5	1	2	4	2	4	2	4
1711	Jiangxi Normal University	Athletics	19	4	nothing	1	1	2	4	1	1	2	1	1	3	2	23:00	20	07:00	8	1	1	0	0	0	0	0	1	1	0	1	0	0	0	5	1	5	2	2	4	2	3	2	1	4	1	4	2	4
1712	Jiangxi Normal University	Athletics	19	4	nothing	1	1	2	4	3	3	2	2	1	3	3	23:30	20	07:10	7	2	0	2	0	0	0	0	1	0	0	2	0	0	0	4	1	4	1	3	5	2	5	1	2	3	1	3	2	4
1713	Jiangxi Normal University	Athletics	20	3	11.81s	1	2	2	4	3	1	2	2	1	3	1	23:00	20	07:40	8	0	0	1	0	0	2	2	0	1	0	1	0	1	1	4	1	3	1	2	4	2	5	1	2	4	2	3	1	5
1714	Jiangxi Normal University	Athletics	18	3	52s	1	1	2	4	1	1	2	1	1	2	2	23:00	30	07:00	7.5	1	1	1	0	0	0	0	0	0	0	2	1	2	0	2	2	2	2	2	3	2	2	2	2	2	2	2	2	4
1715	Jiangxi Normal University	Athletics	18	4	nothing	1	1	1	4	2	3	2	1	1	3	4	01:00	5	07:00	6	0	0	0	0	0	0	1	0	2	0	1	0	0	0	5	1	4	2	1	4	2	5	2	2	5	1	4	3	4
1716	Suzhou Univeristy	Wu Shu Sanda	19	3	The Second Prize	2	2	2	4	4	1	2	1	1	2	2	23:00	45	07:40	8	0	2	0	0	1	0	0	1	1	1	1	0	2	2	4	4	3	2	1	3	3	3	3	4	3	3	2	1	2
1717	Jiangxi Normal University	table tennis	20	4	nothing	2	3	4	3	3	3	2	2	1	1	2	01:00	3	09:10	8	0	0	1	1	0	3	3	2	2	2	2	0	2	2	4	3	4	2	2	4	2	3	2	2	2	2	3	2	5
1718	Jiangxi Normal University	gymnastics	20	2	The fifth Prize	1	3	2	4	3	1	1	1	2	1	1	23:30	40	07:00	7	0	0	0	1	1	1	1	1	1	0	1	1	1	0	2	1	2	1	3	2	1	2	1	2	3	2	1	2	1
1719	Jiangxi Normal University	Athletics	20	4	nothing	1	1	2	4	3	1	2	1	1	3	3	23:30	30	07:00	7	0	0	0	0	0	0	2	0	0	1	1	0	3	1	3	1	3	1	2	4	2	4	1	1	3	1	5	2	4
1720	Shanghai University of Sport	hockey	19	3	The First Prize	1	2	3	4	4	2	2	1	1	2	2	23:00	10	07:30	8	2	3	0	1	1	3	2	1	2	3	2	1	3	3	3	1	4	2	1	3	2	4	1	3	5	1	4	1	5
1721	Shanghai University of Sport	hockey	19	2	The First Prize	1	2	1	4	4	1	2	1	1	2	2	23:30	15	07:35	8	1	1	1	0	1	1	1	1	1	0	1	0	2	1	5	1	3	2	1	4	2	5	2	1	4	2	4	1	5
1722	Shanghai University of Sport	hockey	19	2	The First Prize	1	2	1	2	4	1	1	1	1	2	3	00:00	10	09:00	9	0	0	0	1	0	0	0	0	0	0	0	0	0	0	5	2	4	1	3	4	2	5	2	1	3	1	4	2	4
1723	Shanghai University of Sport	cross country skiing	25	4	nothing	2	4	1	4	4	1	2	2	1	2	2	23:30	30	07:30	7.5	2	0	0	0	0	1	0	1	0	0	1	0	0	0	5	1	3	1	2	5	1	5	1	1	4	2	4	1	5
1724	Shanghai University of Traditional Chinese Medicine	wushu routine	20	4	nothing	2	2	2	4	4	1	2	2	1	3	1	00:00	15	07:10	7	0	0	0	0	0	0	0	0	0	0	1	0	3	1	4	5	3	4	4	4	4	3	4	5	2	5	2	2	2
1725	Shanghai University of Traditional Chinese Medicine	wushu routine	20	2	The First Prize	1	3	1	4	4	1	2	2	1	3	3	00:00	60	08:40	7.5	3	3	3	0	3	0	3	0	3	0	2	0	3	1	2	4	2	3	4	2	2	2	4	3	3	4	2	3	3
1726	Shanghai University of Traditional Chinese Medicine	wushu routine	19	3	The Second Prize	2	2	1	4	4	1	2	1	1	3	3	00:00	30	07:00	6.5	2	2	0	0	0	0	0	1	1	0	1	0	3	3	2	5	4	1	2	4	2	4	3	4	4	3	3	2	3
1727	Shanghai University of Traditional Chinese Medicine	wushu routine	20	2	The First Prize	1	3	2	4	4	1	2	1	1	3	3	00:00	15	08:00	8	2	2	0	0	2	2	1	1	1	0	1	0	2	1	2	4	3	3	4	3	3	3	4	4	2	3	2	2	4
1728	Shanghai University of Traditional Chinese Medicine	wushu routine	21	2	The First Prize	1	4	4	4	4	1	2	1	1	3	3	23:30	5	08:30	9	0	0	1	0	0	2	2	0	3	0	0	0	2	1	5	1	4	2	1	4	3	5	1	2	5	2	4	1	4
1729	Shanghai University of Traditional Chinese Medicine	wushu routine	20	2	The Second Prize	1	2	4	4	4	1	2	1	1	3	3	00:00	3	07:10	7	0	0	0	0	0	0	0	0	3	0	0	0	3	1	4	1	4	2	1	5	2	3	1	2	5	2	5	2	5
1730	Shanghai University of Traditional Chinese Medicine	wushu routine	21	2	The Second Prize	2	3	4	4	4	3	2	1	1	3	3	00:00	15	08:30	8	2	1	1	2	0	3	3	2	3	2	2	0	3	3	4	1	4	2	2	5	1	4	2	1	4	2	3	2	4
1731	Shanghai University of Traditional Chinese Medicine	wushu routine	21	2	The Third Prize	2	4	4	3	4	1	2	1	1	3	3	00:00	30	07:00	6.5	0	3	0	3	3	3	0	0	2	3	1	0	3	3	4	1	2	2	1	4	1	5	2	1	4	3	5	2	5
1732	Henan University	wushu routine	23	3	The Second Prize	1	4	2	4	1	1	2	2	1	2	2	23:10	20	06:50	7.5	2	2	0	1	0	0	0	2	0	0	1	0	0	1	1	5	2	4	4	1	4	1	5	4	1	5	2	4	1
1733	Henan University	Stone Lock	21	2	The First Prize	1	3	2	4	4	1	2	1	1	3	4	23:30	15	07:00	7	1	1	1	0	0	0	0	0	0	0	0	0	0	0	5	1	5	1	5	1	5	1	5	5	1	3	1	5	1
1734	Henan University	wushu routine	20	3	The First Prize	1	3	3	4	3	1	1	2	1	3	4	23:30	5	07:30	8	0	0	0	0	0	0	0	0	0	0	0	0	0	0	4	1	3	1	1	5	1	4	2	2	5	1	4	2	1
1735	Henan University	Wu Shu Sanda	22	2	nothing	1	4	4	4	4	1	2	1	1	2	3	22:00	15	07:50	7.5	1	1	1	1	2	0	0	0	0	0	1	0	0	0	2	4	2	4	4	2	4	2	4	4	2	4	2	4	4
1736	Henan University	wushu routine	24	2	The First Prize	1	4	4	4	4	3	2	1	1	2	3	23:00	30	08:00	8.5	3	0	0	1	3	3	0	1	1	2	1	0	1	1	2	5	5	4	4	4	5	3	5	5	2	5	1	4	5
1737	Henan University	Stone Lock	20	2	nothing	1	3	1	4	3	1	2	2	1	2	3	23:30	20	07:00	7	0	1	1	0	1	0	0	0	0	0	1	0	2	0	3	2	4	2	1	5	1	4	2	2	4	1	5	3	5
1738	Henan University	wushu routine	21	3	The First Prize	1	3	4	4	4	3	2	2	1	2	2	00:00	15	07:30	7	0	0	0	0	0	0	0	0	0	0	0	0	0	0	4	2	4	1	1	5	1	4	1	3	4	1	4	3	5
1739	Henan University	wushu routine	21	4	nothing	1	3	2	4	3	1	2	1	1	2	1	01:00	20	08:00	7	0	0	0	0	0	0	0	0	0	0	1	0	0	1	4	2	4	2	1	4	3	4	1	1	5	2	4	2	5
1740	Henan University	wushu routine	20	3	The Second Prize	1	3	1	4	4	1	2	2	1	2	2	00:00	15	07:30	7	1	0	0	0	1	0	0	0	2	0	1	0	2	1	5	2	4	2	2	4	1	3	2	1	5	2	4	2	4
1741	Henan University	wushu routine	20	2	The First Prize	1	3	1	4	1	1	2	2	2	3	1	00:00	5	07:00	7	0	0	1	1	0	1	1	1	1	0	1	0	0	1	4	2	4	2	2	5	1	4	2	3	4	1	3	1	5
1742	Henan University	wushu routine	23	2	The First Prize	1	4	3	4	1	1	2	2	1	2	2	00:30	5	08:30	8	1	1	0	0	3	0	0	0	0	0	1	0	0	2	1	5	2	5	5	1	5	1	5	5	1	5	1	1	2
1743	Shanghai University of Traditional Chinese Medicine	wushu routine	21	2	The First Prize	2	3	4	2	4	1	2	1	1	3	3	01:00	10	07:00	6	0	0	0	0	0	2	0	2	3	3	2	3	3	2	2	5	3	2	4	3	1	3	4	4	3	4	2	3	3
1744	Henan University	wushu routine	23	2	The First Prize	1	4	4	4	4	2	1	1	1	3	4	02:30	30	07:00	4	3	3	3	3	3	3	3	3	3	0	2	0	0	0	5	2	4	3	2	4	2	4	1	1	5	3	4	2	4
1745	Henan University	wushu routine	19	2	The First Prize	1	2	4	4	3	1	1	1	1	3	3	00:00	10	09:00	9	2	0	0	0	3	0	0	0	0	0	1	0	0	2	4	2	4	2	1	5	2	4	1	2	5	1	4	2	4
1746	Henan University	wushu routine	22	2	The First Prize	1	4	4	4	1	1	2	2	1	2	3	23:30	30	06:00	6	2	1	1	0	1	0	2	1	1	0	1	0	0	0	2	5	2	3	3	1	3	1	3	3	3	3	3	3	3
1747	Henan University	wushu routine	23	3	The Second Prize	1	4	4	3	1	1	2	2	1	3	4	23:30	15	07:00	7	0	0	0	0	0	0	0	0	0	0	0	0	0	0	1	1	1	1	5	5	5	5	5	5	1	1	1	2	2
1748	Henan University	wushu routine	19	2	The First Prize	2	2	4	1	1	1	2	2	1	3	4	23:00	5	07:00	8	1	0	0	0	0	1	1	2	0	0	1	0	0	0	5	2	5	3	1	4	2	4	1	2	5	2	5	3	5
1749	Henan University	wushu routine	24	3	The First Prize	1	4	4	2	4	1	2	1	1	2	3	00:00	5	08:00	8	0	0	0	0	0	0	0	0	0	0	1	0	0	0	3	4	4	4	4	3	2	4	4	4	2	3	2	2	1
1750	Henan University	wushu routine	21	2	The seventh Prize	1	2	4	4	4	1	1	2	1	2	2	01:00	20	06:00	5	1	1	0	0	1	0	0	0	0	0	1	0	0	1	3	3	3	3	3	3	3	3	3	3	3	3	3	5	3
1751	Henan University	wushu routine	23	2	The First Prize	1	4	4	4	4	1	2	1	1	3	2	22:00	15	06:00	8	0	0	0	0	0	0	0	0	0	0	0	0	0	0	1	5	1	5	3	3	3	3	4	3	1	5	3	3	3
1752	Henan University	wushu routine	20	2	The First Prize	2	2	4	4	4	1	2	2	1	2	1	00:00	30	08:00	7.5	0	2	0	0	0	0	0	0	0	0	0	0	2	1	4	2	5	1	2	4	3	5	2	2	4	1	5	2	4
1753	Henan University	wushu routine	23	2	The Second Prize	1	2	2	4	4	1	2	1	1	2	2	00:00	90	07:30	6	2	2	0	0	2	0	2	2	0	0	1	0	3	1	4	2	5	2	1	5	3	4	2	2	5	1	3	2	4
1754	Henan University	wushu routine	18	3	The First Prize	1	1	3	4	2	1	2	2	1	2	3	00:00	10	08:00	8	1	1	0	0	0	0	0	0	0	0	1	0	0	1	2	5	3	5	3	3	3	3	5	5	2	4	1	2	3
1755	Henan University	wushu routine	22	2	The eighth Prize	1	4	4	3	4	1	2	2	1	2	3	23:30	10	08:00	8.5	1	0	0	0	0	0	0	0	0	0	1	0	0	3	2	5	3	4	4	4	4	2	4	4	2	4	2	4	2
1756	Henan University	wushu routine	18	1	The First Prize	2	2	1	1	1	1	2	2	1	3	4	22:00	1	06:00	8	1	1	0	0	0	0	0	0	0	0	1	0	1	1	4	1	5	2	3	4	1	5	2	2	5	2	4	1	3
1757	Henan University	wushu routine	19	2	The First Prize	2	2	4	4	4	1	2	2	1	3	2	00:00	30	07:00	6.5	2	0	0	0	0	2	2	2	2	3	2	0	3	3	2	4	2	1	2	4	1	2	3	3	3	3	1	1	3
1758	Henan University	wushu routine	22	2	The First Prize	2	4	2	4	4	1	2	2	1	2	2	23:00	10	08:00	9	0	0	0	0	0	0	0	0	0	0	0	0	0	0	2	4	3	4	4	3	3	3	4	4	2	4	2	4	2
1759	Henan University	wushu routine	20	2	The eighth Prize	2	3	4	4	1	1	2	1	1	2	2	00:00	30	07:30	7	1	1	0	0	0	1	1	0	1	1	1	0	1	1	2	3	3	3	3	3	2	3	3	3	3	4	3	3	3
1760	Henan University	wushu routine	18	3	The First Prize	1	1	4	4	1	1	2	2	1	3	1	22:00	10	08:00	10	1	0	0	0	0	0	0	0	0	0	0	0	0	0	5	1	4	2	2	4	1	3	1	3	4	1	5	3	4
1761	Henan University	wushu routine	19	3	The First Prize	1	1	4	4	1	1	2	2	1	3	1	22:00	20	07:30	8	1	2	0	0	0	0	0	0	1	0	1	0	0	1	4	1	4	2	2	5	3	4	2	2	5	1	4	1	4
1762	Henan University	wushu routine	18	2	nothing	1	1	4	4	2	1	2	2	1	3	4	00:00	35	07:20	7	3	2	1	3	0	0	0	1	0	3	2	0	1	2	4	1	3	2	1	5	1	4	2	2	5	2	4	1	4
1763	Henan University	Stone Lock	21	2	The First Prize	1	3	2	4	4	1	2	1	1	3	4	00:00	15	07:30	7	1	1	1	0	0	0	1	0	1	0	0	0	2	1	4	1	3	2	1	5	1	4	2	1	5	3	5	1	4
1764	Henan University	wushu routine	26	3	The Third Prize	1	4	3	4	4	1	1	2	1	3	3	22:30	15	08:00	9.5	2	1	1	0	0	0	0	1	1	0	1	0	0	0	2	5	2	4	3	3	3	3	4	3	2	3	3	2	2
1765	Henan University	wushu routine	21	2	nothing	1	3	2	4	3	1	2	2	1	2	2	00:00	20	07:20	7	2	2	0	0	0	0	0	0	0	0	1	0	0	0	2	4	4	4	2	4	4	4	4	4	2	4	2	2	2
1766	Henan University	wushu routine	20	3	The Third Prize	1	2	3	4	1	1	2	1	2	3	2	00:00	10	05:00	5	0	0	0	0	0	0	0	0	0	0	0	0	0	0	3	3	3	2	3	3	1	4	1	5	2	5	4	4	3
1767	Henan University	wushu routine	20	2	The First Prize	2	3	3	4	4	1	2	1	1	2	2	23:30	10	07:40	8	1	0	0	0	1	2	0	0	0	0	1	0	1	0	4	1	5	1	3	4	2	4	1	2	5	1	4	2	5
1768	Shanghai University of Sport	Wu Shu Sanda	26	2	nothing	2	4	4	2	1	1	2	2	1	3	1	23:00	30	07:30	8	1	1	1	0	0	0	0	0	0	0	0	0	0	0	4	1	4	1	2	3	2	5	2	2	5	2	4	2	3
1769	Shanghai University of Sport	Wu Shu Sanda	19	2	The Third Prize	1	2	4	3	2	1	1	1	1	2	2	00:00	30	08:00	7.5	1	0	0	1	1	3	1	1	1	0	1	0	3	2	3	1	4	2	2	2	2	2	2	2	2	2	2	2	2
1770	Shanghai University of Sport	Wu Shu Sanda	23	2	The Third Prize	1	4	4	3	1	1	1	1	1	3	4	22:00	20	08:00	9.5	1	0	0	0	0	0	0	0	0	0	0	0	1	0	5	1	4	2	3	3	2	3	1	1	4	1	5	2	4
1771	Shanghai University of Sport	Wu Shu Sanda	22	2	The fifth Prize	2	2	4	3	4	1	2	1	1	3	2	23:30	30	07:30	7.5	2	0	0	1	0	1	0	0	0	0	1	0	1	1	2	2	2	4	2	2	2	2	2	2	2	2	2	3	2
1772	Shanghai University of Sport	Wu Shu Sanda	21	2	The First Prize	1	4	4	3	1	1	2	1	1	3	4	21:00	5	08:30	10	0	0	0	0	0	0	0	0	0	0	0	0	0	0	1	5	1	5	5	1	5	1	5	5	1	5	1	3	1
1773	Shanghai University of Sport	Wu Shu Sanda	22	2	The Second Prize	1	4	4	3	3	1	1	1	2	3	3	01:00	30	08:00	6.5	3	0	0	3	3	0	0	1	2	0	3	0	3	2	1	4	1	5	3	1	2	1	3	4	1	3	2	1	1
1774	Shanghai University of Sport	Wu Shu Sanda	24	2	The Second Prize	1	3	4	2	1	1	2	2	1	3	3	23:00	10	07:30	8	0	0	1	0	0	2	1	0	0	2	1	0	0	0	1	5	3	5	4	1	3	2	5	4	4	4	1	5	4
1775	Fudan University	wushu routine	18	3	The Second Prize	1	1	4	3	4	1	2	1	1	2	3	00:00	20	08:00	7.5	0	0	1	0	0	0	0	0	0	0	0	0	0	0	4	1	4	1	1	5	2	3	1	1	4	1	4	2	1
1776	Fudan University	wushu routine	19	3	The First Prize	2	2	4	3	4	1	2	2	1	2	3	00:30	15	08:30	8	1	0	0	0	1	3	1	0	3	0	1	0	2	2	2	4	3	4	4	2	1	3	3	3	3	3	3	3	4
1777	Henan Normal University	volleyball	19	3	The First Prize	1	2	1	4	4	3	2	2	1	2	4	23:00	10	05:40	6.5	2	1	0	0	0	0	0	0	0	0	0	0	0	0	1	4	1	5	5	5	2	1	5	5	1	5	1	2	3
1778	Henan Normal University	volleyball	23	3	The First Prize	1	4	2	4	3	1	2	2	1	2	1	23:30	60	09:00	7.5	1	0	0	0	0	0	0	2	2	0	1	0	2	2	2	5	2	2	3	4	2	2	4	2	2	4	1	2	2
1779	Henan Normal University	volleyball	19	4	nothing	1	1	1	4	4	1	2	1	1	3	3	23:10	10	06:10	7	1	1	1	0	0	2	0	1	0	2	1	0	1	0	2	5	2	4	4	2	4	3	4	2	2	4	2	4	3
1780	Fudan University	wushu routine	20	3	The Third Prize	2	3	4	1	4	1	2	1	1	2	2	01:00	15	07:40	6	1	2	0	1	0	1	1	2	1	0	2	0	2	3	2	4	4	2	4	4	2	2	3	4	2	4	2	2	2
1781	Fudan University	wushu routine	25	3	The Second Prize	2	4	4	3	4	2	2	1	1	1	1	03:00	5	11:00	8	1	0	0	0	0	0	0	2	2	1	1	0	2	2	5	1	4	2	1	5	2	4	2	1	5	2	3	1	4
1782	Henan Normal University	volleyball	22	3	The Third Prize	1	4	2	4	4	1	1	1	1	3	3	01:00	5	08:00	7	0	0	0	0	0	0	0	0	0	0	0	0	3	1	4	1	4	2	1	5	1	4	2	2	5	1	3	2	5
1783	Fudan University	wushu routine	18	2	The First Prize	1	1	4	3	1	1	2	2	1	2	3	00:00	20	08:00	7.5	2	3	0	0	0	2	0	1	0	1	1	0	2	1	2	2	4	4	3	2	4	4	4	5	4	4	4	2	4
1784	Henan Normal University	volleyball	19	4	nothing	1	1	1	4	2	1	2	1	1	3	3	23:45	15	09:00	9	2	0	1	0	0	0	0	0	0	0	0	0	0	0	2	5	2	4	4	2	4	3	5	4	2	5	2	4	3
1785	Shanghai University of Sport	volleyball	21	3	The Second Prize	1	3	4	2	4	1	1	1	1	2	3	01:00	30	06:30	5	2	2	0	0	0	0	3	1	1	1	2	1	2	2	3	3	3	3	3	3	3	3	3	3	3	3	3	3	3
1786	Shanghai University of Sport	volleyball	20	3	The Second Prize	1	2	4	3	4	1	1	2	1	2	2	23:00	5	07:20	8.5	0	0	0	0	0	0	0	0	0	0	0	0	0	0	2	4	2	4	4	2	4	2	2	3	2	2	1	4	2
1787	Shanghai University of Sport	volleyball	22	2	The Eleventh Prize	1	3	4	2	4	1	1	1	1	2	3	23:00	20	07:30	8	0	0	0	0	0	0	0	0	0	0	0	0	0	0	4	1	4	2	1	5	2	5	2	1	4	3	4	1	5
1788	Shanghai University of Sport	volleyball	19	2	The seventh Prize	1	1	4	2	4	1	2	1	1	1	2	23:00	15	08:00	9	0	0	0	0	0	0	0	0	0	0	1	0	0	1	2	3	3	4	4	4	3	3	4	2	2	5	2	4	2
1789	Shanghai University of Sport	volleyball	22	2	The Eleventh Prize	1	3	4	3	4	3	2	2	1	1	2	23:00	10	07;00	8	1	0	0	0	1	1	0	0	0	0	1	0	1	1	5	1	3	2	1	4	1	5	2	1	4	1	4	2	5
1790	Fudan University	wushu routine	21	3	The First Prize	1	3	4	3	4	1	2	1	1	2	3	23:00	10	08:00	9	1	0	0	0	0	1	0	0	1	0	2	0	3	3	2	4	2	2	4	4	2	3	3	4	2	4	2	2	2
1791	Shanghai University of Sport	volleyball	21	2	The Eleventh Prize	1	3	4	3	4	1	1	2	1	1	1	23:00	120	07:30	6.5	3	0	0	0	0	0	2	1	1	0	2	0	0	0	2	2	2	3	2	2	2	2	2	2	2	2	3	3	3
1792	Fudan University	wushu routine	18	2	The Second Prize	1	1	3	3	4	1	2	1	1	3	3	23:00	40	09:00	9	3	2	1	1	1	3	1	1	1	0	2	0	1	1	2	4	2	4	2	2	2	4	3	2	2	4	2	2	4
1793	Shanghai University of Sport	volleyball	19	3	The Second Prize	1	2	3	3	4	1	2	1	1	2	2	00:00	5	07:30	7.5	0	0	0	0	0	3	0	0	0	0	0	0	0	0	1	4	1	4	1	2	1	3	2	2	2	4	1	1	3
1794	Shanghai University of Sport	volleyball	18	3	The Second Prize	1	1	2	3	4	1	2	1	1	2	2	23:00	5	07:20	8.5	1	1	1	0	0	1	2	0	0	0	1	0	1	1	4	2	4	2	2	5	2	4	1	1	3	2	5	2	4
1795	Henan Normal University	volleyball	20	4	nothing	1	2	1	4	3	1	2	2	1	2	3	23:30	15	07:30	8	0	0	1	0	0	2	1	1	0	0	0	0	1	1	4	1	3	1	1	5	2	4	1	2	5	2	4	2	4
1796	Shanghai University of Sport	volleyball	20	3	The Second Prize	1	1	4	3	4	1	2	1	1	2	2	23:30	5	07:00	7.5	0	0	1	0	1	1	0	0	0	0	1	0	0	0	1	5	1	4	1	1	2	2	5	5	1	4	1	4	1
1797	Shanghai University of Sport	volleyball	19	3	The Second Prize	1	1	4	3	4	1	2	1	1	1	1	00:00	20	07:00	6.5	1	2	3	0	0	3	0	0	0	0	1	0	2	1	2	4	2	4	4	2	3	3	4	4	2	4	2	2	2
1798	Henan Normal University	volleyball	20	3	The First Prize	1	3	1	4	4	1	1	2	1	2	3	00:00	10	06:00	6	1	0	0	0	2	0	0	0	0	0	0	0	0	0	2	5	2	3	2	3	2	3	3	3	3	2	1	2	3
1799	Henan Normal University	volleyball	21	4	nothing	1	3	1	4	1	1	2	2	1	2	4	23:40	20	08:00	8	0	0	0	0	0	0	0	0	0	0	0	0	0	0	4	2	5	2	1	4	2	4	2	2	5	3	4	1	5
1800	Shanghai University of Sport	volleyball	20	3	The Second Prize	1	3	4	3	4	1	2	1	1	2	2	23:30	15	07:30	8	1	0	1	0	0	1	0	0	1	0	1	0	2	0	5	2	4	3	1	5	2	5	2	1	4	3	5	2	3
1801	Henan Normal University	volleyball	22	2	The Fifteenth Prize	1	3	4	4	1	3	2	1	1	2	2	23:30	15	09:30	9.5	3	1	3	0	0	1	1	0	3	1	2	0	1	1	1	4	1	1	3	1	2	2	3	2	2	2	2	2	1
1802	Henan Normal University	volleyball	20	3	The fifth Prize	1	2	1	4	4	1	2	2	1	3	1	23:30	15	06:00	6.5	1	1	0	0	1	1	0	0	1	0	1	0	0	0	2	5	4	3	4	2	2	2	4	4	3	4	2	4	2
1803	Fudan University	Wushu	19	3	The Second Prize	1	1	4	3	4	1	2	2	1	2	1	23:00	5	07:30	8.5	0	1	1	0	0	0	0	0	0	1	0	0	2	0	2	4	2	3	4	2	2	1	2	1	2	3	2	3	3
1804	Shanghai University of Sport	wushu routine	20	3	The Second Prize	1	2	3	3	4	1	1	2	1	2	2	00:00	20	08:00	8	0	0	0	0	0	0	0	0	0	0	1	0	0	0	5	2	5	2	1	4	2	4	3	1	4	2	5	1	4
1805	Shanghai University of Sport	volleyball	19	3	The Second Prize	1	2	4	3	4	1	2	2	1	2	2	23:00	30	07:30	8	0	0	0	0	0	0	0	0	0	0	0	0	0	0	2	4	3	4	4	4	2	5	2	3	4	2	5	2	4
1806	Henan Normal University	volleyball	18	2	nothing	2	1	3	3	4	2	2	2	1	2	2	23:30	10	09:30	10	0	1	1	0	0	0	0	0	0	0	0	0	1	0	2	5	3	4	3	2	3	2	4	4	2	4	2	2	4
1807	Henan Normal University	volleyball	19	2	nothing	2	1	4	3	4	1	2	2	1	2	2	23:30	20	09:00	9	0	0	1	0	0	0	0	1	0	0	0	0	0	0	2	5	2	5	4	2	3	4	2	2	5	1	4	2	4
1808	Henan Normal University	volleyball	19	2	The Twelfth Prize	2	2	4	3	4	1	2	2	1	2	4	23:50	5	07:35	7.5	3	2	3	0	0	0	0	3	3	0	1	0	3	1	2	4	2	3	2	3	2	4	2	3	4	4	2	2	2
1809	Henan Normal University	volleyball	21	2	nothing	2	3	4	3	4	1	2	1	1	3	4	23:00	20	08:00	8.5	0	1	1	0	0	0	1	1	0	0	1	0	2	0	2	5	2	3	3	1	3	2	4	4	3	3	3	2	3
1810	Henan Normal University	volleyball	20	2	nothing	2	3	4	4	2	1	2	1	1	3	3	22:40	10	08:30	9.5	0	0	2	1	2	3	1	2	3	2	0	0	1	1	3	3	3	3	3	3	3	3	3	4	3	3	3	3	3
1811	Henan Normal University	volleyball	20	2	The Twelfth Prize	2	3	3	3	4	3	2	1	1	2	4	23:30	5	09:00	9.5	1	2	2	0	1	1	1	2	1	0	1	0	1	0	2	5	3	1	2	3	2	4	2	1	4	2	5	2	3
1812	Fudan University	wushu routine	20	3	The Third Prize	1	2	4	2	4	1	2	2	1	3	3	00:00	15	07:10	7	2	2	1	1	1	1	1	1	2	0	2	0	3	2	3	3	5	2	2	3	2	3	3	3	3	3	3	3	3
1813	Henan Normal University	volleyball	20	3	The First Prize	1	3	2	4	1	1	1	1	1	2	1	23:30	30	07:00	7	2	1	2	1	3	0	2	0	3	1	1	0	3	1	3	4	3	3	4	2	2	3	3	3	3	4	2	2	3
1814	Shanghai University of Sport	volleyball	19	3	The Third Prize	2	1	4	3	4	1	2	2	1	2	2	23:00	30	07:20	7	0	0	2	0	0	2	0	1	0	0	1	0	3	1	2	4	3	2	2	2	2	2	2	2	4	4	2	2	4
1815	Henan Normal University	volleyball	20	2	The Fifteenth Prize	1	3	4	3	4	3	1	1	1	2	1	01:00	30	10:00	8.5	3	2	2	2	2	3	2	3	3	0	3	0	3	3	4	3	3	2	1	5	1	3	1	1	4	2	4	1	5
1816	Shanghai University of Sport	volleyball	20	3	The Second Prize	2	3	4	3	4	1	2	1	1	1	2	23:00	30	08:00	8.5	2	1	1	0	1	3	1	0	1	0	0	1	1	1	2	5	2	4	3	3	3	3	3	3	3	3	3	3	3
1817	Shanghai University of Sport	volleyball	22	3	The Third Prize	2	3	4	2	4	1	2	1	1	1	2	23:30	15	07:20	7.5	0	1	2	0	0	2	0	0	0	0	1	0	2	1	2	4	3	1	1	4	3	5	2	1	4	3	5	2	4
1818	Shanghai University of Sport	volleyball	20	3	The Third Prize	2	2	4	2	4	1	1	1	1	2	2	02:00	40	07:00	4	2	0	0	1	3	3	1	0	0	1	2	2	3	3	3	3	3	2	1	4	2	5	2	1	5	2	3	1	5
1819	Shanghai University of Sport	volleyball	18	3	The Third Prize	2	1	4	3	4	1	2	1	1	1	2	00:00	20	07:30	7	1	2	2	1	2	1	0	1	0	2	2	3	3	1	4	5	4	1	2	4	2	3	4	4	5	2	4	2	5
1820	Shanghai University of Sport	volleyball	20	3	The Third Prize	2	2	3	3	4	1	2	1	1	1	2	23:30	30	07:20	7.5	0	0	2	0	3	3	0	0	0	0	1	0	3	2	2	4	3	2	2	3	2	2	3	2	3	2	3	2	4
1821	Shanghai University of Sport	volleyball	21	3	The Third Prize	2	3	4	3	4	1	2	1	1	2	2	01:00	5	08:00	7	0	0	0	0	0	3	1	0	0	1	1	0	2	2	3	5	3	2	1	4	3	3	1	1	5	3	4	2	3
1822	Shanghai University of Sport	volleyball	18	3	The Third Prize	2	1	4	3	4	1	2	1	1	1	2	00:00	30	09:00	8.5	2	2	0	0	0	0	0	0	2	2	2	0	3	1	3	2	3	1	3	2	2	4	4	4	3	4	2	2	4
1823	Shanghai University of Sport	volleyball	19	3	The Second Prize	2	1	3	2	4	1	2	1	1	1	2	00:00	30	07:30	7	3	3	0	1	0	1	2	0	0	0	2	1	1	1	2	4	4	2	3	3	2	2	1	1	4	2	3	2	4
1824	Fudan University	Wushu	21	2	The First Prize	2	4	3	2	4	1	2	2	1	2	3	00:00	15	08:30	8	0	0	2	1	0	0	0	0	0	0	1	0	2	1	2	4	4	1	2	3	2	3	1	1	5	2	4	2	5
1825	Shanghai University of Sport	volleyball	19	3	The Third Prize	2	2	3	3	4	1	2	1	1	1	2	23:00	20	08:00	8.5	1	1	0	1	1	1	1	0	2	0	2	0	2	1	2	4	3	4	4	2	4	4	4	2	2	3	3	2	2
1826	Henan University Minsheng College	Athletics	19	4	nothing	1	1	1	4	3	1	2	2	1	2	3	23:00	5	07:00	8	0	2	2	0	0	1	1	0	1	0	1	0	2	1	2	3	2	4	4	2	2	2	2	2	2	4	1	2	2
1827	Henan University Minsheng College	Athletics	19	4	The First Prize	2	2	1	4	3	1	2	2	1	3	1	00:00	30	07:30	7	0	0	0	0	0	0	0	0	0	0	1	0	3	0	4	4	4	3	1	5	2	3	1	2	4	2	5	2	4
1828	Henan University Minsheng College	Athletics	18	4	nothing	1	2	2	4	4	2	2	2	1	3	2	00:00	5	07:30	7.5	1	1	1	1	1	1	1	1	1	0	1	0	0	0	1	5	4	2	1	5	2	4	3	1	4	2	5	1	3
1829	Henan University	Basketball	21	3	The First Prize	1	2	4	3	4	1	2	2	1	3	4	00:00	30	08:00	7.5	0	0	0	0	0	0	0	0	0	0	0	0	0	0	4	1	5	1	1	3	2	4	1	1	3	1	3	2	5
1830	Henan University	Basketball	20	4	nothing	1	1	4	4	4	1	2	1	2	3	2	22:00	10	08:00	10	0	0	0	0	0	0	0	0	0	0	0	0	1	0	4	2	3	2	3	5	2	4	2	1	4	2	5	1	3
1831	Henan University	Basketball	20	2	The Seventeenth Prize	1	3	4	4	2	1	2	2	1	3	3	22:10	20	09:00	10.5	0	0	0	0	0	0	0	0	0	0	0	0	0	0	4	1	3	1	2	4	1	5	2	3	5	1	5	2	4
1832	Henan University	Basketball	19	2	The Sixteenth Prize	1	1	4	4	1	3	2	2	1	3	4	23:00	60	07:00	7	3	2	0	0	0	0	0	1	0	0	0	0	0	0	1	1	1	1	1	1	1	1	1	1	1	1	1	1	1
1833	Henan University Minsheng College	Athletics	21	4	nothing	1	2	2	4	1	1	2	1	1	3	2	00:00	60	07:40	7	3	2	2	1	1	2	2	3	2	0	2	0	2	2	3	3	3	4	2	3	2	3	3	2	2	4	2	2	3
1834	Henan University	Basketball	23	2	The Second Prize	1	4	4	4	4	1	1	1	2	1	1	03:30	10	12:30	9	0	0	0	0	0	0	0	0	0	0	0	0	0	0	5	1	2	1	1	4	1	5	1	1	5	1	4	1	3
1835	Henan University Minsheng College	Athletics	20	3	11.63s	1	2	2	4	3	1	2	2	1	3	4	23:00	30	07:10	7.5	1	2	1	0	0	2	0	0	0	0	1	0	1	0	2	5	2	5	5	5	2	2	2	4	2	4	5	5	5
1836	Henan University Minsheng College	Athletics	18	4	nothing	2	2	1	4	3	1	2	2	1	3	3	23:00	30	07:20	7	1	1	2	1	0	1	0	0	2	0	1	0	0	1	4	2	5	2	3	4	1	4	2	3	4	2	5	1	3
1837	Henan University	Basketball	21	2	The Third Prize	1	2	4	4	4	1	2	2	1	3	4	00:00	5	08:30	8.5	0	0	0	0	0	0	0	0	2	0	0	0	2	1	1	5	2	3	2	2	3	2	5	5	1	2	1	3	1
1838	Henan University	Basketball	20	4	nothing	1	2	3	4	4	1	2	1	1	3	4	23:00	10	07:30	8.5	1	2	1	0	0	2	0	0	2	0	0	0	1	2	5	1	4	1	2	3	1	4	2	2	5	1	4	2	3
1839	Henan University	Basketball	20	4	nothing	1	2	4	4	1	1	2	2	1	3	4	23:00	10	08:00	9	2	3	2	0	0	3	0	0	0	0	0	0	3	0	2	5	2	4	2	2	4	2	4	4	2	4	2	4	4
1840	Henan University	Basketball	18	2	The Sixteenth Prize	1	1	4	4	4	1	2	2	1	3	4	23:00	30	08:00	8.5	0	0	0	0	0	0	0	0	0	0	0	0	1	1	5	1	4	1	2	4	2	5	2	2	5	3	4	1	4
1841	Henan University	Basketball	19	2	nothing	1	1	1	3	4	1	2	1	1	3	3	23:30	15	07:30	7	2	2	0	0	0	3	0	0	0	0	1	0	2	0	5	2	3	2	1	4	2	5	2	2	4	1	5	2	3
1842	Henan University	Basketball	20	4	nothing	1	1	3	4	3	3	2	1	1	3	3	01:00	30	07:30	6	1	0	0	0	0	0	2	0	0	0	0	0	1	1	5	3	3	2	1	3	1	5	2	1	4	3	5	2	4
1843	Henan University	Basketball	21	3	The First Prize	1	4	4	4	4	1	2	1	1	3	4	23:00	10	09:00	10	1	3	2	1	2	2	1	2	1	2	1	0	1	1	1	3	4	1	1	4	2	5	3	1	5	2	4	1	5
1844	Henan University	Basketball	21	2	The Fifteenth Prize	1	3	4	4	4	2	1	1	1	3	4	01:00	10	09:00	8	2	0	1	2	3	2	0	0	3	0	2	0	1	1	4	1	4	1	2	4	1	5	3	1	4	3	4	2	4
1845	Henan Normal University	volleyball	19	4	nothing	1	1	1	4	2	1	2	1	1	3	3	23:30	10	08:30	9	0	0	0	0	0	0	0	0	1	0	0	0	0	0	5	2	3	1	1	4	2	3	1	1	4	2	5	2	4
1846	Henan University	Basketball	20	2	The Sixteenth Prize	1	2	4	4	3	1	1	1	1	3	4	01:00	10	09:00	8	2	2	1	2	1	2	1	1	1	2	2	0	3	2	5	1	4	1	2	4	1	5	2	2	4	2	4	1	3
1847	Henan University Minsheng College	Athletics	21	4	nothing	1	2	1	4	1	1	2	1	1	3	2	00:00	60	08:00	7	3	2	0	0	0	0	0	0	0	0	1	0	3	1	3	3	4	2	2	3	1	2	3	1	3	1	1	1	2
1848	Henan University	Basketball	18	3	The Third Prize	1	1	4	4	4	1	2	2	1	3	4	23:00	10	07:30	8.5	1	0	1	0	0	1	0	0	0	0	1	0	0	1	2	4	4	4	4	2	2	2	4	4	2	2	2	2	3
1849	Henan University	Basketball	19	2	The Sixteenth Prize	1	2	3	4	4	1	2	2	1	3	3	23:00	30	09:00	8.5	0	0	0	0	0	0	0	0	0	0	0	0	0	0	4	2	4	1	2	5	2	3	2	1	4	2	5	2	3
1850	Henan University Minsheng College	Athletics	19	4	nothing	1	2	1	4	1	1	2	2	1	3	2	22:30	10	07:40	8	0	0	0	0	0	0	0	0	0	0	0	0	0	0	5	2	4	1	2	4	3	5	2	1	4	2	5	1	4
1851	Henan University Minsheng College	Athletics	19	4	nothing	1	2	1	4	1	1	2	2	1	2	2	23:30	60	07:30	6	0	0	0	1	0	1	0	0	1	0	1	0	1	1	2	2	2	2	2	2	2	2	1	1	5	1	1	1	5
1852	Henan Normal University	volleyball	20	2	The Eleventh Prize	2	3	4	3	1	1	2	1	1	3	2	23:00	15	08:30	9	0	0	0	0	0	0	0	0	0	0	0	0	1	0	2	5	3	3	3	3	3	3	3	3	2	3	2	2	3
1853	Henan University Minsheng College	wushu routine	20	2	The fifth Prize	1	3	4	4	4	1	2	2	1	1	2	23:30	5	08:30	9	0	0	0	0	0	0	0	0	0	0	0	0	2	0	4	1	3	2	1	5	2	4	2	2	5	1	4	1	4
1854	Henan Normal University	volleyball	19	4	nothing	1	2	1	4	4	1	2	2	1	3	2	23:00	30	06:30	7	1	1	1	0	1	1	1	1	1	0	1	0	1	1	2	3	2	3	3	1	3	3	4	3	3	4	2	2	2
1855	Shanxi Normal University	Wushu	21	3	The Third Prize	1	2	3	4	3	1	1	2	1	2	2	23:40	20	07:00	7	2	2	1	1	1	0	1	1	0	0	0	0	0	0	2	2	3	3	2	3	3	2	3	2	3	2	3	3	2
1856	Shanghai University of Sport	volleyball	18	2	The Third Prize	2	1	4	3	2	1	2	1	1	2	2	00:00	2	08:00	8	0	1	1	0	0	2	0	1	1	0	1	0	2	1	2	5	2	2	4	1	2	3	5	3	2	5	1	1	4
1857	Henan University Minsheng College	wushu routine	18	3	nothing	1	1	4	4	4	1	2	2	1	1	1	23:00	20	06:40	7.5	1	0	0	1	0	0	0	0	0	0	0	0	0	0	1	5	1	5	5	1	5	1	5	5	1	5	1	4	1
1858	Henan Normal University	volleyball	19	4	nothing	1	2	2	4	3	1	2	2	1	3	4	23:00	20	05:30	6.5	0	0	0	0	0	0	0	0	0	0	0	0	0	0	5	2	4	3	1	4	2	5	2	1	4	2	4	1	3
1859	Henan University Minsheng College	Athletics	20	4	nothing	1	2	1	4	1	1	2	2	1	3	1	23:30	30	07:40	7.5	1	0	0	0	0	1	1	0	2	0	1	0	2	1	4	4	4	4	4	4	4	2	3	2	3	4	2	2	2
1860	Henan Normal University	volleyball	19	4	nothing	1	1	1	4	3	3	2	2	1	3	3	22:30	10	06:30	7	0	0	0	0	0	0	0	0	0	0	0	2	0	0	3	1	3	2	3	5	2	3	1	2	3	1	5	2	4
1861	Minzu University of China	wushu routine	22	2	The fifth Prize	1	4	3	3	4	1	2	1	1	1	2	23:30	30	07:30	7.5	2	2	0	0	0	1	1	2	1	2	1	0	3	2	2	1	2	3	1	2	2	2	3	2	2	2	2	2	2
1862	Capital University of Physical Education And Sports	wushu routine	26	2	The Second Prize	1	4	4	4	3	1	2	2	1	2	1	03:00	10	09:00	6	0	1	2	0	0	0	0	0	0	0	1	0	0	0	2	2	3	3	2	3	2	3	2	2	2	2	2	2	2
1863	Chendu Sport University	Boxing	21	2	The Third Prize	2	2	4	3	3	2	2	1	1	3	3	22:30	20	07:00	8	1	1	0	0	0	0	0	0	0	0	0	0	1	1	5	2	4	2	2	5	1	3	1	1	5	1	4	2	4
1864	Chendu Sport University	Boxing	20	1	The First Prize	2	3	4	3	4	1	2	2	1	3	3	22:30	30	07:50	8	2	2	2	2	1	3	0	2	2	0	1	0	2	1	4	1	3	3	3	4	4	4	3	3	4	2	4	4	3
1865	Chendu Sport University	karate	20	4	nothing	1	2	3	3	3	1	1	1	1	2	2	00:00	5	07:00	7	1	2	2	0	2	1	0	2	0	2	0	0	2	1	4	1	3	1	2	5	2	4	2	1	5	1	5	2	4
1866	Chendu Sport University	Wushu Sanda	20	4	nothing	1	2	4	4	1	2	1	1	1	1	2	00:00	20	08:30	8	1	1	1	1	1	1	1	1	1	0	1	0	1	1	5	2	3	1	2	4	2	4	1	2	5	1	4	2	3
1867	Chendu Sport University	karate	19	4	nothing	2	2	4	3	4	1	2	1	1	2	1	00:00	5	07:55	6	2	2	1	2	3	1	1	3	1	2	1	0	3	1	4	2	3	2	1	4	2	5	2	1	4	2	4	2	4
1868	Chendu Sport University	Taekwondo	18	4	nothing	2	1	4	4	4	1	2	2	1	2	1	00:30	10	07:30	7	0	0	0	0	0	0	2	0	0	0	0	0	1	0	4	1	4	2	2	4	2	4	2	2	4	2	4	2	3
1869	Chendu Sport University	Taekwondo	18	4	nothing	2	1	4	4	4	1	2	1	1	2	1	03:00	3	07:00	4	1	0	0	0	0	2	1	0	0	0	0	0	2	1	4	2	4	3	2	4	5	3	3	4	5	1	3	3	4
1870	Chendu Sport University	karate	18	3	The Third Prize	1	1	2	3	4	1	1	1	1	2	1	23:50	5	07:00	7	0	0	0	0	0	0	0	2	0	0	1	0	2	1	3	1	4	2	3	4	2	4	1	2	4	2	4	4	3
1871	Chendu Sport University	karate	21	4	nothing	1	3	4	2	1	1	1	2	1	2	3	00:00	50	08:00	7	3	0	0	0	3	3	0	0	3	1	1	0	2	1	3	3	3	3	3	3	3	3	3	3	3	3	5	3	3
1872	Chendu Sport University	karate	22	4	nothing	2	4	4	3	4	1	2	1	2	1	1	23:00	10	08:00	7	0	0	0	1	2	3	1	2	2	3	1	0	3	2	3	2	3	2	4	3	3	4	2	2	4	2	4	4	2
1873	Chendu Sport University	karate	22	4	nothing	2	4	4	3	4	1	2	1	2	1	1	23:30	40	08:00	6.5	3	2	2	1	2	3	1	0	2	3	2	0	3	2	3	3	3	4	3	4	4	3	3	3	3	2	4	4	3
1874	Chendu Sport University	karate	21	3	The First Prize	1	3	3	3	4	1	1	1	1	2	4	00:00	40	08:00	8	2	0	2	0	1	0	0	0	0	0	2	1	2	2	5	2	5	1	3	5	4	5	2	2	5	2	5	2	4
1875	Chendu Sport University	karate	23	4	nothing	2	3	4	3	1	1	2	1	1	3	3	23:30	30	09:00	9	1	2	0	0	0	2	0	2	0	0	1	0	0	0	3	1	4	1	2	2	2	3	1	3	4	1	5	4	4
1876	Chendu Sport University成都体	Wu Shu Sanda	19	4	nothing	1	1	2	4	4	1	2	2	1	3	3	00:00	15	07:30	7	0	0	0	0	0	1	1	1	0	0	1	0	0	1	4	2	4	2	2	4	2	4	2	2	4	2	5	2	5
1877	Chendu Sport University	Wu Shu Sanda	20	4	nothing	1	1	3	4	3	1	2	2	1	3	3	23:00	10	07:00	8	0	0	0	0	0	0	0	0	0	0	0	0	0	0	3	3	3	1	3	4	3	2	3	2	3	1	3	2	2
1878	Chendu Sport University	wushu routine	19	4	nothing	2	1	3	4	1	1	2	2	1	3	2	23:30	30	07:30	8	2	3	3	0	0	0	0	0	0	0	1	0	0	0	4	3	3	4	3	2	2	2	2	1	1	1	1	1	1
1879	Wuhan Institute of Physical Education	wushu routine	18	3	The Second Prize	1	1	3	4	4	3	1	2	2	2	1	00:20	10	07:40	7	3	1	1	2	1	1	1	2	1	0	0	1	1	2	3	4	4	3	5	3	1	5	3	5	3	4	1	5	4
1880	Chendu Sport University	karate	23	4	nothing	1	3	4	3	1	3	2	1	1	2	2	00:30	50	08:05	7	2	2	2	1	3	1	1	2	0	0	2	0	2	1	3	2	3	1	3	3	2	5	3	1	3	2	3	1	3
1881	Wuhan Institute of Physical Education	Wu Shu Sanda	19	4	nothing	1	1	4	4	1	1	1	2	1	2	2	02:30	1	07:30	5	0	0	2	1	1	1	2	2	1	0	1	1	2	1	3	4	2	4	2	5	2	5	2	5	2	5	3	5	3
1882	Chendu Sport University	karate	19	4	nothing	2	2	4	3	3	1	2	1	1	2	2	23:30	60	07:55	5	1	3	1	0	2	2	0	2	3	2	1	0	2	2	1	4	3	4	5	4	5	2	2	2	5	5	2	5	5
1883	Chendu Sport University	Boxing	19	4	nothing	2	2	2	3	2	1	2	2	1	2	1	01:30	60	07:05	5	3	2	1	3	0	3	0	1	3	3	1	0	3	3	4	3	3	4	4	3	5	3	3	2	4	3	4	4	4
1884	Chendu Sport University	karate	18	2	The Sixteenth Prize	1	1	4	3	4	1	2	2	1	2	3	23:00	10	07:30	8	0	2	0	0	1	2	0	0	2	3	1	0	2	1	4	4	3	4	4	4	3	3	3	4	3	3	4	4	3
1885	Chendu Sport University	karate	21	2	The fifth Prize	2	3	3	3	4	1	2	2	1	2	2	23:30	30	07:50	7	0	0	0	0	1	3	0	0	0	2	1	2	1	0	5	1	5	1	1	3	2	3	1	1	3	2	5	4	1
1886	Chendu Sport University	Taekwondo	20	4	nothing	1	1	4	3	1	1	2	2	1	2	2	01:00	30	06:40	3	3	3	2	0	2	0	3	0	0	0	3	3	2	1	3	1	1	3	3	4	3	3	2	3	1	3	4	4	1
1887	Chendu Sport University	Taekwondo	20	4	nothing	1	1	4	4	1	1	2	1	1	2	3	22:30	10	06:40	7.5	2	2	1	0	1	1	2	2	0	0	1	1	2	1	5	1	4	3	1	5	2	5	1	1	5	1	5	3	5
1888	Chendu Sport University	Taekwondo	19	4	nothing	2	1	4	3	2	1	2	2	1	2	3	23:00	8	06:50	7	0	0	0	0	0	0	1	0	0	0	1	0	1	1	3	2	4	3	3	4	3	3	1	3	3	2	5	3	5
1889	Chendu Sport University	Taekwondo	19	2	The First Prize	1	1	4	4	4	1	2	2	1	2	2	23:00	30	07:00	7	0	0	0	0	0	0	0	0	0	0	1	0	0	0	4	1	3	3	2	3	3	2	3	2	3	1	3	3	3
1890	Chendu Sport University	exercise training	17	4	nothing	2	1	2	3	4	2	2	1	1	2	2	23:00	20	06:50	6	3	0	1	2	0	0	0	1	0	3	1	0	2	1	4	2	3	2	2	4	1	5	1	1	5	1	4	2	4
1891	Chendu Sport University	Taekwondo	18	4	nothing	2	1	4	4	4	1	2	1	1	2	1	23:30	40	06:40	6	3	0	0	0	0	2	0	1	0	0	2	0	2	3	3	2	2	5	4	2	4	3	2	4	4	1	2	4	1
1892	Chendu Sport University	Taekwondo	18	4	nothing	2	1	4	4	4	1	2	2	1	2	2	23:00	30	07:00	6	2	1	0	0	0	1	1	2	0	0	2	0	1	1	4	1	4	3	2	4	3	2	4	2	3	1	4	4	2
1893	Chendu Sport University	Taekwondo	19	4	nothing	2	1	4	4	1	1	2	1	1	2	1	22:30	30	06:40	5	1	2	2	0	0	0	1	0	1	0	1	0	2	1	3	2	3	4	4	2	3	3	3	4	3	4	3	5	2
1894	Chendu Sport University	karate	19	4	nothing	2	2	4	3	1	1	2	1	1	2	3	00:30	12	07:30	6	2	2	1	0	2	1	2	0	3	3	2	0	3	2	4	2	3	4	3	5	4	2	1	3	5	2	3	2	3
1895	Chendu Sport University	Taekwondo	18	4	nothing	2	1	2	4	4	1	2	2	1	2	2	00:30	10	07:00	6	1	2	1	0	2	3	1	0	2	2	1	0	3	3	3	3	2	5	2	3	3	1	4	4	1	3	4	4	4
1896	Chendu Sport University	karate	20	4	nothing	1	2	3	3	4	1	1	1	1	2	2	01:00	180	08:10	7	3	3	2	3	3	3	3	3	2	3	3	0	3	3	2	2	4	5	5	3	5	1	5	5	3	4	1	4	3
1897	Chendu Sport University	Taekwondo	18	4	nothing	2	1	4	4	4	1	2	1	1	2	2	00:30	30	06:40	6	0	0	0	0	0	0	0	0	0	0	1	0	1	1	3	2	2	2	4	4	3	2	2	4	3	2	2	3	2
1898	Chendu Sport University	karate	20	4	nothing	2	2	4	2	1	1	2	1	1	2	2	00:30	20	08:00	7.5	0	0	1	0	1	3	0	0	0	0	0	0	2	1	4	2	2	1	4	4	2	4	2	3	3	1	4	4	3
1899	Chendu Sport University	Taekwondo	18	4	nothing	1	1	4	4	1	1	2	1	1	2	2	23:20	15	07:00	7	0	0	0	0	1	0	0	0	0	0	1	0	1	1	4	1	3	2	3	4	1	4	3	2	4	1	5	3	3
1900	Chendu Sport University	karate	21	4	nothing	1	2	4	3	1	1	2	2	1	2	2	00:30	20	08:30	8	1	1	2	0	1	0	0	0	2	2	2	0	2	1	4	2	2	4	3	3	4	3	4	4	2	2	3	4	3
1901	Chendu Sport University	karate	21	4	nothing	1	2	3	2	1	1	1	1	1	2	2	23:00	20	08:05	6	2	3	2	2	3	2	2	2	3	3	2	0	3	1	4	3	4	4	4	3	4	3	3	4	3	4	4	3	2
1902	Chendu Sport University	Taekwondo	19	2	The fifth Prize	1	1	3	3	1	1	1	2	1	2	2	23:30	20	06:50	7	0	0	0	0	0	0	0	0	0	0	0	0	0	0	3	3	3	3	3	3	4	3	3	5	3	3	4	3	3
1903	Chendu Sport University	karate	22	4	nothing	1	3	2	3	1	1	2	1	1	2	2	00:00	5	08:00	8	1	0	0	0	1	1	2	1	1	1	0	1	1	1	4	2	4	1	3	4	1	3	3	2	3	1	4	3	4
1904	Chendu Sport University	karate	23	4	nothing	1	3	4	3	1	1	1	2	1	2	2	00:30	10	07:30	7	1	1	1	0	0	0	0	0	0	0	1	0	1	1	4	1	3	2	3	5	2	5	2	3	4	2	5	3	4
1905	Chendu Sport University	karate	19	3	The First Prize	1	1	4	3	3	1	2	2	1	2	2	23:30	20	06:50	7	2	1	1	0	0	2	0	0	0	0	1	0	1	0	4	1	4	2	2	2	2	4	1	1	5	1	5	2	4
1906	Chendu Sport University	karate	19	4	nothing	2	1	2	3	4	1	2	2	1	2	1	23:30	10	07:00	7	0	1	1	0	1	2	1	1	0	0	0	0	0	1	5	1	4	1	2	4	1	3	1	2	5	4	5	4	3
1907	Chendu Sport University	karate	24	2	The fifth Prize	2	1	4	3	4	1	2	1	1	3	1	23:00	30	06:50	6	1	0	0	1	0	2	0	0	2	0	1	0	2	2	4	2	4	3	2	4	2	2	2	2	4	2	5	2	3
1908	Chendu Sport University	karate	18	3	The First Prize	1	1	4	3	1	1	1	2	1	2	1	23:30	10	06:30	7	0	0	0	0	0	0	0	0	0	0	1	0	0	0	4	1	4	1	1	4	2	4	1	3	4	1	5	3	1
1909	Henan Polytechnic University	wushu routine	16	2	The Second Prize	2	1	2	4	1	2	2	2	1	3	1	00:00	80	07:00	5	3	3	3	3	2	3	2	0	2	2	3	2	2	2	1	2	2	1	1	2	3	1	3	5	1	3	4	4	1
1910	Henan Polytechnic University	table tennis	23	4	nothing	1	1	4	2	4	1	1	1	1	2	3	00:00	20	07:00	6	2	3	2	1	2	2	3	1	2	2	2	0	2	2	3	3	3	2	2	3	3	4	3	3	2	2	2	3	3
1911	Henan Polytechnic University	wushu routine	18	4	nothing	2	1	1	4	1	1	2	1	1	1	1	23:30	20	07:25	7	2	2	1	0	1	0	1	0	1	0	1	0	1	1	3	2	4	4	3	5	3	3	1	3	5	1	5	3	3
1912	Henan Polytechnic University	wushu routine	17	4	nothing	2	1	2	4	3	1	2	1	1	3	2	23:00	30	07:30	7	2	2	3	3	2	2	3	0	3	2	1	0	3	3	4	1	4	3	4	4	4	4	3	3	5	2	5	3	3
1913	Henan Polytechnic University	wushu routine	17	4	nothing	2	1	2	4	3	1	2	1	1	3	2	23:00	30	07:00	7	2	2	3	3	2	2	3	0	3	2	1	0	3	3	4	1	4	3	4	4	4	4	3	3	5	2	5	3	3
1914	Henan Polytechnic University	wushu routine	18	4	nothing	2	1	2	4	3	1	2	2	1	1	2	22:30	30	07:10	7	2	1	1	0	1	0	0	0	0	0	1	0	0	1	4	1	3	2	3	4	4	2	4	4	3	2	4	4	3
1915	Henan Polytechnic University	table tennis	18	4	nothing	1	1	2	3	4	1	2	2	1	2	2	23:18	20	07:30	8	0	0	0	0	0	0	0	0	0	0	0	0	0	0	5	1	5	1	1	4	1	4	2	2	4	2	5	1	3
1916	Henan Polytechnic University	wushu routine	21	4	nothing	1	1	2	4	3	1	2	1	1	1	1	01:00	60	12:00	10	2	2	1	2	2	2	2	3	1	2	1	2	2	2	3	3	3	2	2	1	4	3	3	2	2	2	2	5	1
1917	Henan Polytechnic University	wushu routine	18	4	nothing	1	1	2	4	3	1	1	1	1	2	2	00:10	10	07:50	7	2	1	1	0	0	0	1	1	1	0	0	0	0	0	2	3	2	3	2	2	4	3	4	4	2	4	5	4	1
1918	Chendu Sport University	swimming	22	4	nothing	1	4	4	3	4	1	2	1	1	3	4	00:30	25	10:00	8	2	3	3	2	2	2	1	1	2	0	2	0	1	2	5	1	4	2	1	4	2	5	1	3	3	2	5	4	5
[truncated: 30 more columns]
